# Supplementary material for: Unveiling the chain mediation model of sleep quality and fatigue in linking subjective exercise experience to depression in adolescent
Source: PLoS One. 2026 Apr 1;21(4):e0333460. doi: 10.1371/journal.pone.0333460 (PMC13043057; doi:10.1371/journal.pone.0333460)
Supplement: S1 File — (XLSX) [file pone.0333460.s001.xlsx]

## Sheet: Original Data
Serial Number	age（14—25）	SEES1	SEES2	SEES3	SEES4	SEES5	SEES6	SEES7	SEES8	SEES9	SEES10	SEES11	SEES12	PHQ1	PHQ2	PHQ3	PHQ4	PHQ5	PHQ6	PHQ7	PHQ8	PHQ9	FAI1	FAI2	FAI3	FAI4	FAI5	FAI6	FAI7	FAI8	FAI9	FAI10	FAI11	FAI12	FAI13	FAI14	FAI15	FAI16	FAI17	FAI18	FAI19	FAI20	FAI21	FAI22	FAI23	FAI24	FAI25	FAI26	FAI27
1	18	5	5	2	4	2	2	5	2	2	6	2	3	1	2	2	1	1	1	1	1	2	3	4	3	2	4	2	2	3	2	2	2	1	3	3	3	3	2	2	2	1	2	2	1	1	1	2	2
2	17	4	2	2	7	1	1	6	1	2	6	1	2	1	1	1	1	1	1	1	1	1	1	1	1	1	1	1	1	1	1	1	1	1	1	1	1	1	1	2	1	1	1	1	1	1	1	1	1
3	18	5	1	4	6	1	6	4	1	1	6	1	7	1	1	2	1	1	1	1	1	1	4	2	2	2	2	2	2	2	2	2	2	2	2	2	2	2	1	1	1	1	1	1	1	1	1	1	1
4	18	7	1	4	7	1	4	7	1	4	7	2	4	2	3	2	2	1	2	1	2	2	1	1	2	1	1	3	1	2	2	1	1	1	2	3	1	3	1	1	1	1	1	1	3	1	1	1	3
5	18	6	2	2	4	3	3	4	3	3	6	3	2	2	2	2	1	2	1	1	1	1	3	3	3	3	3	2	3	3	3	2	3	2	3	3	3	2	2	3	3	3	3	3	3	3	3	3	3
6	18	2	2	2	5	2	5	6	2	5	5	2	5	1	1	1	2	2	2	2	1	1	4	4	4	4	2	4	4	3	4	3	4	4	3	2	2	2	2	3	3	3	2	3	3	3	3	3	3
7	18	4	4	5	3	4	5	3	4	4	3	4	5	2	2	1	2	1	1	2	1	1	2	3	4	3	3	2	2	2	3	4	4	2	2	4	2	2	4	4	2	2	3	3	4	2	2	2	3
8	19	1	1	1	3	5	6	2	6	6	3	3	3	4	2	4	4	4	1	2	3	1	4	4	3	4	4	4	4	4	4	4	4	4	4	4	4	4	4	4	1	4	4	1	4	4	4	1	4
9	19	6	1	1	7	1	1	6	1	1	7	1	1	1	1	1	1	1	1	1	1	1	4	1	1	2	2	2	2	1	1	1	2	2	2	2	2	1	1	1	1	1	1	1	2	2	2	1	2
10	17	6	2	3	3	3	4	3	3	3	4	2	4	1	1	1	1	1	1	1	1	1	3	3	1	1	1	1	3	1	1	3	1	1	1	1	1	1	1	1	1	1	1	1	1	1	1	1	1
11	18	4	3	1	5	2	3	6	2	3	6	2	3	1	1	1	1	1	1	1	1	1	1	1	1	3	3	3	4	1	1	1	1	1	1	1	1	1	1	1	1	1	1	1	1	1	1	1	1
12	19	5	1	3	6	2	3	5	2	2	6	2	3	1	1	2	1	1	1	1	1	1	2	2	2	2	2	2	2	2	2	2	3	2	2	2	3	1	1	4	1	3	2	3	3	2	2	2	2
13	18	4	2	2	5	2	1	7	1	2	7	2	3	2	2	2	3	2	1	3	2	1	3	3	4	4	4	3	4	3	4	4	4	3	4	5	3	4	2	3	4	3	4	3	4	4	4	4	4
14	18	5	2	2	6	2	3	6	2	3	5	2	2	1	1	2	1	2	1	1	1	1	2	2	2	1	2	2	2	2	2	2	2	2	1	1	1	1	2	1	1	1	1	1	1	1	1	1	1
15	19	5	3	2	4	2	2	4	2	2	4	2	2	1	1	1	1	1	1	1	1	1	2	2	2	2	2	2	2	1	1	1	1	1	1	1	1	1	1	1	1	1	1	1	3	1	1	3	1
16	18	4	1	2	5	2	3	4	2	2	4	2	3	1	1	1	1	1	1	1	1	1	2	2	4	3	2	2	3	2	2	1	2	1	1	1	1	1	2	1	1	1	1	1	1	1	1	1	1
17	18	6	2	2	6	2	2	6	2	2	7	2	2	1	1	1	2	1	1	1	1	1	2	2	2	3	2	2	2	2	2	2	2	2	2	2	2	2	2	2	2	2	2	2	2	2	2	2	2
18	18	3	1	2	6	2	2	6	2	2	6	2	2	1	1	1	1	1	1	1	1	1	2	2	2	2	2	2	2	2	2	2	2	2	2	2	2	2	2	3	2	2	2	2	3	2	2	3	2
19	18	5	1	1	6	1	3	4	2	3	5	3	4	2	2	2	1	2	2	2	2	1	1	1	3	2	3	2	3	3	3	3	2	2	3	3	2	1	1	1	1	2	2	1	1	3	2	4	2
20	17	7	1	1	7	1	1	7	1	7	7	1	1	1	1	1	1	1	1	1	1	1	1	1	1	1	1	1	1	1	1	1	1	1	1	1	1	1	1	1	1	1	1	1	1	1	1	1	1
21	18	4	2	2	5	2	2	5	2	2	5	2	2	1	1	1	1	1	1	1	1	1	1	1	1	1	1	1	1	1	1	1	1	1	1	1	1	1	1	1	1	1	1	1	1	1	1	1	1
22	18	3	3	3	3	3	3	3	3	3	3	2	4	2	2	1	2	1	2	2	2	2	2	2	3	3	2	3	2	2	2	2	3	2	2	2	2	2	2	3	2	2	2	2	3	2	2	2	2
23	18	2	5	5	2	4	6	3	2	6	2	2	6	2	3	4	2	2	2	2	2	2	3	3	3	3	3	3	3	3	3	3	3	3	3	3	3	3	3	3	3	3	3	3	3	3	3	3	3
24	17	5	2	4	6	3	4	4	2	3	5	2	2	1	1	1	1	1	1	1	1	1	1	1	1	3	1	1	1	1	1	1	1	2	2	1	1	1	1	1	1	1	1	1	2	1	1	1	1
25	18	5	2	2	5	2	5	5	2	4	5	2	4	2	2	1	2	2	2	2	2	2	3	2	3	3	2	3	3	3	3	3	2	2	3	3	2	2	2	3	2	2	2	1	3	2	2	2	3
26	18	6	1	1	6	1	1	4	1	1	5	2	2	1	1	1	1	1	1	1	1	1	1	1	1	1	1	1	1	1	1	1	1	1	1	1	1	1	1	1	1	1	1	1	1	1	1	1	1
27	18	3	2	4	4	2	5	4	2	4	4	2	5	1	1	1	1	1	1	1	1	1	1	1	1	2	2	2	2	1	1	1	1	1	1	1	1	1	1	1	1	1	1	1	1	1	1	1	1
28	18	4	3	4	4	2	6	6	2	6	4	3	7	2	2	4	3	1	1	1	1	1	2	1	3	5	4	1	4	3	3	1	3	1	3	1	2	1	1	4	1	1	4	1	2	1	3	5	3
29	18	5	5	1	5	3	2	4	2	1	4	3	2	2	2	2	2	2	3	3	3	1	5	5	5	5	2	5	5	5	5	5	5	5	5	2	3	4	5	5	4	4	4	4	4	4	4	4	4
30	18	6	1	2	6	1	4	7	1	3	6	1	5	2	1	1	1	1	2	1	1	1	3	2	3	2	3	4	5	5	3	1	5	4	4	5	5	1	1	1	1	3	1	3	1	3	5	4	3
31	17	3	4	4	3	4	6	4	3	4	3	2	4	2	1	1	2	1	2	2	4	2	3	2	3	5	3	2	3	2	2	2	3	2	1	3	2	1	2	5	3	3	2	3	3	3	3	2	3
32	17	3	3	3	3	2	3	3	3	3	2	3	3	1	1	1	1	1	1	1	1	1	1	1	1	1	1	1	1	1	1	1	1	1	1	1	1	1	1	1	1	1	1	1	1	1	1	1	1
33	17	6	3	3	6	3	3	4	3	3	5	3	7	2	3	3	3	1	2	1	2	3	2	2	2	2	2	2	2	2	2	2	2	2	2	2	2	2	2	4	2	2	2	2	2	2	2	2	2
34	16	4	1	1	7	1	3	2	2	2	5	1	6	2	1	1	2	3	1	2	1	1	4	4	5	4	4	4	4	5	5	5	5	3	1	1	1	1	1	1	4	1	4	1	1	1	1	3	3
35	16	3	4	3	4	3	4	4	3	5	4	3	4	2	2	2	2	2	2	2	2	2	3	3	3	3	3	3	3	3	3	3	3	3	3	3	3	3	3	3	3	3	3	3	3	3	3	3	3
36	16	5	1	2	6	1	1	5	1	1	5	1	1	3	2	2	1	1	1	1	1	1	3	2	2	4	2	4	2	2	2	2	2	2	2	2	2	2	2	2	2	2	2	2	2	2	2	2	2
37	19	4	1	1	5	1	4	6	2	2	6	2	2	1	1	1	1	1	1	2	1	1	5	1	1	5	1	1	1	1	1	1	1	1	1	1	1	1	1	5	1	1	1	1	4	1	1	1	1
38	16	4	3	2	4	2	3	4	2	3	4	2	2	1	1	1	1	1	1	1	1	1	1	1	3	1	3	1	1	1	1	3	1	1	1	1	1	1	1	1	1	1	1	1	3	1	1	1	1
39	17	5	2	2	6	2	2	5	2	2	6	2	3	1	1	1	1	1	1	1	1	1	1	1	1	2	1	1	1	4	1	1	1	1	1	1	1	1	1	1	1	1	1	1	1	1	1	1	1
40	16	3	3	5	4	3	6	4	3	5	3	4	6	2	2	3	2	1	1	2	2	2	1	1	1	3	3	1	3	4	3	3	4	2	2	1	2	2	1	4	2	1	2	3	2	3	3	2	2
41	17	4	3	3	4	3	3	4	3	3	4	3	3	3	2	2	2	1	1	2	2	2	2	2	4	4	4	2	5	5	5	5	5	2	2	2	4	2	2	3	2	2	4	4	5	4	4	4	4
42	17	5	2	2	5	2	2	5	2	2	5	2	3	2	2	3	2	2	4	2	4	1	1	2	3	3	4	4	4	4	4	4	4	2	2	2	3	2	2	3	3	3	3	3	2	2	2	2	2
43	16	5	3	3	4	3	3	4	4	4	4	3	4	2	2	2	2	1	2	1	1	1	3	2	3	3	3	3	3	3	3	1	3	1	3	3	1	1	1	3	1	3	1	1	3	2	1	2	2
44	15	1	6	4	2	7	5	3	5	6	7	7	4	1	1	2	2	1	1	2	3	1	2	4	1	5	3	1	3	3	3	1	1	1	1	3	1	1	4	3	1	2	1	3	3	1	3	1	3
45	16	4	2	2	5	1	2	6	2	2	6	2	2	2	2	2	2	2	2	2	2	2	2	2	2	2	2	2	2	2	2	2	2	2	2	2	2	2	2	2	2	2	2	2	2	2	2	2	2
46	17	4	4	4	5	3	4	3	3	3	4	3	3	2	2	4	2	2	2	3	2	1	2	4	4	5	5	5	5	5	5	5	5	5	5	2	2	2	3	5	4	3	5	5	2	5	5	2	4
47	17	3	5	5	3	5	5	3	3	5	3	5	5	1	1	2	2	1	1	1	1	1	1	2	2	3	2	2	2	2	2	2	2	2	2	2	2	2	2	2	2	2	2	2	2	2	2	2	2
48	16	4	1	2	5	1	3	4	1	2	5	1	2	1	1	1	1	1	1	1	1	1	3	2	3	1	1	3	1	1	1	1	1	1	1	1	1	1	1	1	1	1	1	1	1	1	1	1	1
49	16	5	2	2	6	2	4	6	3	3	6	2	5	1	1	1	1	1	1	1	1	1	1	1	4	1	1	1	1	1	1	1	1	1	1	3	1	1	1	1	1	1	1	1	1	1	1	1	1
50	18	2	3	3	4	3	4	3	3	4	3	3	4	2	2	2	2	2	1	2	1	1	3	3	2	3	3	3	3	2	3	2	3	3	3	3	3	2	3	2	3	3	2	2	2	2	2	2	3
51	18	5	2	2	4	2	2	3	2	2	4	2	2	1	1	1	1	1	1	1	1	1	2	4	3	1	1	2	1	1	1	1	1	1	1	1	1	1	3	1	1	1	1	1	1	1	1	1	1
52	17	3	2	4	3	3	2	4	2	1	3	1	2	1	1	2	1	2	1	4	2	1	3	2	3	3	2	2	2	2	3	3	3	2	2	2	2	2	2	2	2	2	2	3	2	2	2	2	2
53	15	7	1	1	7	1	3	7	1	2	7	1	1	1	1	1	1	1	1	1	1	1	1	1	1	3	1	1	1	1	1	1	1	1	1	1	1	1	1	1	1	1	1	1	1	1	1	1	1
54	16	5	1	1	7	1	1	7	1	1	7	1	1	1	1	1	1	1	1	1	1	1	1	1	1	1	1	1	1	1	1	1	1	1	1	1	1	1	1	1	1	1	1	1	1	1	1	1	1
55	17	6	1	1	6	1	3	4	2	2	6	6	5	1	1	1	1	1	1	1	1	1	2	2	5	3	4	4	4	4	4	4	4	4	4	4	4	4	2	2	2	2	2	2	2	2	2	2	2
56	17	4	3	7	7	3	7	7	3	7	7	3	4	1	1	2	1	1	1	1	1	1	3	1	2	4	4	3	4	1	3	1	1	1	1	1	1	1	1	1	1	1	1	1	1	1	1	1	1
57	17	6	2	2	6	2	3	5	2	3	6	2	4	1	1	1	1	1	1	1	1	1	2	3	2	3	1	1	2	1	2	1	1	1	1	1	1	1	1	1	1	1	1	1	1	1	1	1	1
58	16	7	1	4	7	2	4	5	1	2	6	3	3	2	2	2	3	3	3	3	4	3	4	4	4	4	4	4	4	4	4	4	4	4	4	4	4	4	4	4	4	4	4	4	4	4	4	4	4
59	17	7	1	7	7	1	1	7	1	7	7	1	1	2	2	2	2	2	2	2	1	1	3	2	3	3	3	3	3	3	3	3	3	3	3	3	3	2	1	3	3	3	3	3	5	5	3	5	3
60	16	3	3	1	5	3	3	3	1	1	4	2	3	1	2	2	2	1	1	2	1	1	2	1	2	1	1	2	3	3	3	3	3	3	3	3	2	1	2	2	2	2	2	2	1	2	2	2	2
61	16	3	3	2	5	2	3	4	2	2	4	1	2	2	1	1	1	2	1	1	1	1	2	1	1	1	1	1	1	1	1	1	1	1	1	1	1	1	2	1	1	1	1	1	2	1	1	1	1
62	17	5	3	5	4	4	5	4	3	5	4	6	6	2	2	2	2	2	2	2	1	1	2	4	3	3	2	3	2	3	2	2	3	2	2	2	2	2	4	3	4	2	2	2	3	2	4	2	3
63	16	4	4	4	4	3	3	4	3	3	4	3	4	2	2	3	2	1	1	4	2	1	2	2	2	3	2	2	2	3	3	3	3	2	3	3	2	3	2	2	2	2	2	3	2	2	2	2	2
64	19	3	3	3	4	3	3	4	3	3	4	3	3	1	1	1	1	1	1	1	1	1	1	1	1	1	1	1	1	1	1	1	1	1	1	1	1	1	1	1	1	1	1	1	1	1	1	1	1
65	17	5	2	2	7	2	2	6	2	2	6	2	2	1	1	1	1	1	1	1	1	1	1	1	1	1	1	1	1	1	1	1	1	1	1	2	1	1	2	1	1	1	2	2	2	1	1	1	1
66	18	3	2	2	4	3	5	4	3	4	4	3	5	2	2	2	2	1	1	1	1	1	3	2	2	4	3	3	4	3	3	4	4	3	3	4	3	1	1	1	1	3	3	2	4	3	3	2	3
67	16	2	4	2	6	5	4	4	3	3	3	3	6	2	2	2	2	1	2	2	2	2	3	4	3	3	4	3	4	4	4	3	3	3	3	3	3	3	3	3	3	3	3	3	3	3	3	3	2
68	17	3	3	4	4	3	6	2	3	6	3	5	6	2	2	2	2	4	2	1	1	2	2	1	3	2	5	3	3	3	3	1	1	1	1	1	1	1	1	1	1	1	1	1	1	1	3	1	1
69	18	4	5	5	4	1	4	4	1	4	4	5	4	2	2	1	2	2	2	1	1	1	2	2	3	3	3	2	2	3	3	3	2	3	3	3	3	1	2	2	2	2	2	2	3	1	1	1	3
70	18	7	1	7	7	2	7	7	4	3	7	1	7	1	3	4	4	4	2	1	2	2	2	2	1	4	2	5	2	2	3	4	4	1	1	1	1	1	1	4	1	4	2	2	4	3	1	1	2
71	17	7	7	5	7	2	2	6	1	2	7	1	1	1	1	1	1	1	1	1	1	1	1	1	1	1	1	1	1	1	1	1	1	1	1	1	1	1	1	1	1	1	1	1	1	1	1	1	1
72	15	3	1	3	5	1	3	6	2	3	4	1	3	1	1	1	2	1	1	2	2	1	3	1	3	3	3	3	3	3	1	1	1	1	3	1	1	1	1	1	1	1	1	1	1	1	1	1	1
73	17	1	1	2	2	2	4	2	1	4	1	1	7	2	2	2	2	2	2	1	1	1	2	2	2	4	4	2	5	3	2	4	2	2	3	3	2	2	2	4	2	2	2	2	2	2	2	2	2
74	16	5	2	2	5	2	2	4	2	2	4	2	2	1	1	1	1	1	1	1	1	1	1	1	2	2	2	2	2	2	2	2	2	2	2	2	1	1	1	1	1	1	1	1	1	1	1	1	1
75	17	5	1	4	6	2	3	6	1	1	7	1	5	1	1	1	1	2	1	1	1	1	1	1	4	3	4	1	1	1	1	1	3	2	3	3	2	1	1	1	1	1	1	1	1	1	1	1	1
76	16	4	1	1	6	2	3	4	2	2	5	2	5	2	2	4	2	2	4	4	1	3	2	1	3	3	4	5	3	3	3	3	5	5	5	5	3	3	1	4	2	2	3	5	2	3	3	2	5
77	14	5	2	2	4	4	2	3	3	3	3	2	3	2	2	2	2	2	2	2	2	2	1	2	3	5	5	4	5	5	5	5	5	5	5	5	5	5	3	5	5	5	5	5	5	5	5	5	5
78	16	2	2	2	7	2	3	5	2	3	4	2	2	2	2	2	1	2	2	1	1	1	3	1	3	3	3	3	2	2	3	2	3	2	3	3	3	1	1	2	2	2	3	2	2	2	2	2	2
79	16	3	4	3	4	5	4	2	3	4	5	4	6	2	2	1	2	1	2	1	1	1	3	2	2	3	3	2	1	2	2	2	2	2	3	2	1	1	1	1	1	1	2	1	1	1	1	1	1
80	17	5	2	2	7	2	3	6	1	2	7	1	4	2	2	2	2	2	2	2	1	1	3	2	3	3	4	3	4	4	4	4	4	2	4	4	2	2	2	2	2	2	2	2	2	2	2	2	2
81	16	1	7	7	1	7	7	1	7	7	1	7	7	4	4	4	4	3	4	3	3	3	3	5	3	5	4	5	4	4	4	3	5	3	5	5	3	1	5	5	5	5	4	5	3	5	5	3	5
82	18	6	2	5	6	2	5	6	2	6	6	2	5	2	2	1	1	2	1	1	2	1	2	2	1	4	2	2	3	3	3	1	1	1	1	1	1	1	3	3	1	3	1	1	4	1	3	1	1
83	17	2	2	2	4	1	4	5	2	5	5	1	5	2	2	2	1	2	1	2	1	1	3	1	1	3	2	2	2	2	2	2	2	2	2	2	2	2	2	2	2	2	2	2	2	2	2	2	2
84	17	7	1	1	7	1	1	7	1	1	7	1	1	1	1	1	1	1	1	1	1	1	1	1	1	1	1	1	1	1	1	1	1	1	1	1	1	1	1	1	1	1	1	1	1	1	1	1	1
85	17	6	4	4	6	3	3	6	3	3	6	3	4	1	1	2	2	1	1	1	1	1	4	2	2	2	3	3	3	4	4	3	4	2	3	3	3	2	2	3	2	2	4	2	2	3	4	3	3
86	16	4	1	1	7	1	1	6	1	1	7	3	4	1	1	4	2	4	2	1	1	1	1	1	1	1	1	1	1	1	1	1	4	1	1	1	1	1	1	1	1	1	1	1	1	1	1	1	1
87	16	5	2	2	6	2	3	3	2	2	5	2	2	1	1	1	1	1	1	1	1	1	1	2	3	1	1	1	1	1	1	1	2	1	1	1	1	1	1	1	1	1	1	1	1	1	1	1	1
88	16	7	1	1	7	1	1	7	1	1	7	1	1	1	1	1	1	1	1	1	1	1	1	1	1	1	1	1	1	1	1	1	1	1	1	1	1	1	1	1	1	1	1	1	1	1	1	1	1
89	15	6	2	2	6	2	2	6	2	6	6	2	2	3	1	1	1	3	1	1	1	1	1	4	4	4	4	4	4	4	4	4	4	4	4	4	2	2	2	4	4	4	4	4	4	4	3	4	4
90	16	6	3	3	6	3	5	6	2	4	4	4	4	2	2	3	2	1	2	3	2	1	3	3	3	3	3	3	3	3	3	3	3	3	3	3	3	3	3	3	3	3	3	3	3	3	3	3	3
91	16	3	4	3	6	3	3	5	4	3	6	1	2	2	1	4	2	1	1	2	2	1	3	1	3	3	3	4	3	3	3	5	5	1	3	3	3	3	3	3	3	3	5	3	5	5	5	3	5
92	18	4	3	2	4	3	4	4	2	4	4	2	4	1	1	1	2	1	1	2	1	1	1	2	2	3	2	2	3	3	3	2	2	2	2	2	3	1	3	2	2	3	3	1	1	1	1	3	2
93	17	4	4	4	4	4	2	4	2	4	4	2	4	2	2	2	2	2	2	2	2	2	4	4	4	4	4	4	4	4	4	4	4	4	4	4	4	4	4	4	4	4	4	4	4	4	4	4	4
94	15	6	1	3	6	1	1	6	1	2	6	1	4	2	2	2	2	2	2	2	1	1	1	2	2	2	2	2	2	1	1	1	1	1	1	1	1	1	1	1	1	1	1	1	1	1	1	1	1
95	16	3	3	4	5	3	4	4	3	3	5	3	4	1	2	1	1	1	2	1	1	1	2	1	2	2	2	2	2	2	2	2	2	1	2	2	1	1	3	2	2	2	1	2	2	2	2	2	2
96	17	4	3	4	4	4	5	5	4	4	4	4	5	2	2	2	2	2	2	2	2	1	2	2	2	4	4	4	4	4	4	4	4	2	4	4	4	1	1	2	2	2	2	2	2	2	2	2	2
97	17	5	2	2	6	1	1	5	1	1	6	1	1	1	1	1	1	1	1	1	1	1	1	1	1	1	1	1	1	1	1	2	1	1	1	1	1	1	1	1	1	1	1	1	1	1	1	1	1
98	16	4	1	1	7	1	1	4	1	1	7	1	1	1	1	1	1	1	1	1	1	1	1	1	1	1	1	1	1	1	1	1	1	1	1	1	1	1	1	1	1	1	1	1	1	1	1	1	1
99	16	5	3	3	6	3	4	5	2	3	4	1	1	1	1	1	1	1	1	1	1	1	3	1	1	2	1	2	1	1	1	3	2	2	3	3	3	1	1	1	3	1	1	1	1	3	3	4	1
100	17	4	1	1	5	3	4	6	2	1	7	2	1	2	1	1	1	2	2	2	1	1	3	1	2	2	1	2	1	2	1	2	1	2	1	2	1	1	2	1	2	1	4	1	2	1	2	1	2
101	19	2	1	3	2	1	6	3	1	4	3	1	6	2	2	3	2	1	3	1	1	1	3	2	1	3	2	1	1	1	3	1	1	1	1	3	1	1	3	3	1	1	1	4	3	1	1	3	1
102	16	5	2	4	5	3	4	4	1	5	4	2	6	1	2	2	2	1	2	2	1	1	3	4	3	4	4	4	3	3	3	2	3	3	2	2	2	2	3	3	3	3	2	3	2	3	3	2	3
103	16	3	3	3	3	3	3	3	3	3	3	3	3	3	2	2	2	3	2	1	1	1	2	2	2	3	2	3	3	3	2	2	2	2	3	3	3	2	2	3	3	3	3	2	2	3	3	3	4
104	17	6	2	3	4	2	3	6	1	2	5	2	3	2	2	2	3	1	2	2	1	2	3	3	2	3	2	2	4	3	3	3	2	2	2	3	2	3	1	1	1	1	3	1	1	1	1	1	1
105	17	5	3	3	7	2	4	4	3	5	7	1	5	2	2	2	2	2	2	2	2	1	3	3	3	3	3	3	3	3	3	3	3	3	3	3	3	3	3	3	3	3	3	3	3	3	3	3	3
106	18	7	2	4	6	1	4	6	2	3	6	3	4	1	1	1	1	1	1	1	1	1	3	2	1	1	2	2	2	2	2	2	2	2	2	2	2	2	2	2	2	2	2	2	2	2	2	2	2
107	17	3	3	3	4	3	3	4	3	3	4	3	3	1	1	2	1	2	2	1	1	1	2	2	2	2	2	3	3	3	3	3	3	2	3	4	4	2	3	3	2	2	3	2	2	2	2	2	3
108	16	3	4	4	5	2	4	6	1	5	5	2	5	2	1	2	2	1	2	2	2	1	4	1	1	3	3	2	3	3	3	3	3	3	3	3	2	1	2	3	2	2	3	2	3	3	3	2	3
109	17	5	1	1	7	2	5	7	1	1	5	1	6	1	1	1	1	1	1	1	1	1	2	2	2	2	2	2	2	2	2	2	2	2	2	2	2	2	2	2	2	2	2	2	2	2	2	2	2
110	16	4	3	3	4	2	3	4	3	3	4	3	4	2	2	2	2	2	2	2	1	1	4	3	2	4	3	3	2	2	3	2	3	3	3	3	2	2	3	3	3	3	2	2	3	2	2	2	2
111	15	2	2	2	2	2	2	2	2	2	2	2	2	3	1	2	2	1	1	1	1	1	3	3	3	3	1	3	1	1	1	1	3	1	1	1	4	3	3	3	3	3	3	3	3	3	3	3	3
112	18	7	2	2	7	2	2	7	2	2	7	2	2	1	1	1	1	1	1	1	1	1	1	1	1	1	1	1	1	1	1	1	1	1	1	1	1	1	1	1	1	1	1	1	1	1	1	1	1
113	17	5	1	6	7	2	3	5	2	1	4	1	4	1	1	2	1	1	1	1	1	1	1	1	1	1	1	1	1	1	1	1	1	1	1	1	1	1	1	1	1	1	1	1	1	1	1	1	1
114	18	6	2	2	4	2	4	4	2	4	4	2	4	1	1	1	1	1	1	1	2	1	1	1	1	1	1	1	1	1	1	1	1	1	1	3	1	1	1	1	1	1	1	1	1	1	2	2	1
115	16	4	2	2	3	4	4	3	4	3	4	4	2	1	1	2	1	1	4	3	2	4	1	5	1	4	2	2	2	3	2	3	3	3	3	3	3	3	3	3	3	3	3	3	3	3	3	3	3
116	16	7	1	1	7	1	1	7	1	1	7	1	1	2	2	2	2	1	1	1	1	1	1	1	5	5	5	3	5	5	5	1	5	1	5	5	2	1	1	3	5	5	1	1	5	5	5	3	3
117	16	4	4	3	7	2	4	5	2	2	6	2	2	1	1	1	1	1	1	1	1	1	4	4	3	1	1	1	1	1	1	1	1	1	1	1	1	1	1	1	1	1	1	1	1	1	1	1	1
118	16	6	1	2	6	1	6	6	1	1	6	1	6	3	2	4	2	2	3	4	2	2	2	2	1	1	1	1	1	1	5	1	3	1	3	3	3	1	2	1	1	1	1	1	1	3	1	3	3
119	17	4	4	4	5	2	4	4	2	3	4	3	4	1	1	1	1	1	1	1	1	1	1	1	1	2	2	1	1	1	1	1	2	1	1	1	2	1	1	2	1	3	1	1	2	2	1	2	1
120	18	3	2	2	4	3	3	4	4	3	4	2	3	3	1	2	1	1	1	1	1	1	1	1	1	1	1	1	1	1	1	1	1	1	1	1	1	1	1	1	1	1	1	1	1	1	1	1	1
121	16	3	2	1	3	3	3	4	3	3	5	2	3	1	1	2	1	1	2	2	1	1	1	2	2	2	2	2	2	2	3	3	3	2	2	2	1	1	2	2	2	2	2	2	2	2	2	2	2
122	17	4	3	2	4	2	2	4	2	2	6	2	2	2	1	1	1	1	1	1	1	1	1	2	2	2	2	2	2	2	2	2	2	2	2	2	2	2	2	2	2	2	2	2	2	2	2	2	2
123	15	1	1	1	1	1	1	1	1	1	3	1	1	1	1	1	1	1	1	1	1	1	1	1	1	1	1	1	1	1	1	1	1	1	1	1	1	1	1	1	1	1	1	1	1	1	1	1	1
124	17	7	1	3	6	1	4	5	1	4	6	1	4	1	1	1	1	1	2	1	1	1	1	1	1	2	1	1	1	1	1	1	1	1	1	1	1	1	1	1	1	1	1	1	1	1	1	1	1
125	16	6	6	7	7	1	1	7	1	1	7	1	1	1	1	1	2	1	1	1	1	1	3	3	2	1	1	1	1	1	3	1	1	1	1	1	1	1	1	1	1	1	1	1	1	1	1	1	1
126	18	6	1	2	6	1	4	5	1	1	6	1	7	1	1	1	1	1	1	1	1	1	2	2	2	2	2	2	2	2	2	2	2	2	2	1	1	1	1	1	1	1	1	1	1	1	1	2	1
127	16	4	3	3	4	2	4	4	2	2	4	1	1	3	1	1	2	1	1	1	1	1	3	3	2	3	3	4	3	3	3	1	3	1	3	2	1	1	2	3	1	3	1	1	1	1	1	3	3
128	16	2	1	1	4	1	1	3	1	1	4	1	2	3	2	2	2	2	2	4	1	1	1	1	1	5	1	2	3	3	1	5	4	3	4	4	1	1	1	5	1	1	2	1	5	2	3	2	3
129	16	7	1	1	7	1	4	7	1	4	7	1	4	1	1	1	1	1	1	1	1	1	1	1	1	1	1	1	1	1	1	1	1	1	1	1	1	1	1	1	1	1	1	1	1	1	1	1	1
130	17	7	1	1	7	1	1	7	1	1	7	1	1	1	1	1	1	1	1	1	1	1	1	1	1	1	1	1	1	1	1	1	1	1	1	1	1	1	1	1	1	1	1	1	1	1	1	1	1
131	17	4	4	4	7	1	5	4	1	1	6	1	5	2	2	2	2	2	2	2	2	2	4	2	2	2	2	2	2	2	2	2	1	1	1	1	1	1	1	1	1	1	1	1	1	1	1	1	1
132	18	5	1	2	5	1	3	3	1	5	7	1	6	1	2	4	2	1	2	2	1	1	1	1	1	1	1	1	3	3	3	3	3	1	1	1	1	1	1	1	1	1	3	4	1	1	3	2	2
133	18	4	3	2	3	3	3	5	3	3	5	3	3	2	2	2	2	2	2	2	2	2	2	2	2	2	2	2	2	2	2	2	2	2	2	2	2	2	2	2	2	2	2	2	2	2	2	2	2
134	19	7	5	6	3	6	6	3	6	6	7	4	4	4	3	4	4	3	4	4	3	2	5	4	4	5	4	4	4	4	4	4	5	4	4	4	4	4	4	5	4	4	4	4	5	4	4	4	4
135	16	4	4	4	4	2	4	4	2	2	5	2	4	4	3	2	4	4	4	2	4	1	5	2	4	3	4	4	4	4	4	4	4	3	4	4	3	2	4	3	2	2	3	3	3	2	3	2	3
136	19	7	6	6	3	6	6	3	6	6	7	5	6	4	4	3	4	3	4	4	4	3	4	4	4	5	4	4	4	4	4	4	4	4	4	4	4	4	4	5	4	4	4	4	5	4	4	4	4
137	17	3	3	4	4	3	4	3	2	4	4	3	4	2	2	2	2	2	2	1	1	1	3	2	3	5	2	2	2	2	2	2	2	2	2	2	2	2	2	2	3	3	2	3	2	3	2	2	3
138	17	6	1	2	7	2	3	6	1	1	7	1	2	2	2	3	2	2	1	1	1	1	4	1	5	5	5	4	4	2	2	2	3	3	5	4	4	4	3	5	3	3	2	4	2	3	3	3	2
139	17	4	2	1	7	1	1	7	1	1	6	1	1	3	2	2	2	1	2	1	2	1	2	1	2	3	1	1	1	1	1	1	1	1	1	1	1	1	1	1	1	1	1	1	1	1	1	1	1
140	18	6	5	5	5	3	6	4	3	6	6	6	6	3	3	4	4	2	2	1	4	2	3	5	5	5	5	5	5	5	5	1	5	5	5	5	3	5	5	5	5	5	5	5	5	5	5	5	5
141	16	4	4	3	4	1	2	3	1	3	1	1	4	1	1	1	1	1	1	1	1	1	1	1	1	1	1	1	1	1	1	1	1	1	1	1	1	1	1	1	1	1	1	1	1	1	1	3	1
142	17	3	2	2	6	2	3	6	2	3	5	2	3	1	1	1	1	1	1	1	1	1	1	1	1	3	3	3	3	3	3	3	3	3	3	3	3	3	3	3	3	3	3	3	3	2	3	1	3
143	16	6	1	1	7	1	2	6	1	1	6	1	1	1	1	1	1	1	1	1	1	1	1	1	1	1	1	1	1	1	1	1	1	1	1	1	1	1	1	1	1	1	1	1	1	1	1	1	1
144	17	4	2	2	4	2	2	4	2	2	4	2	2	2	1	2	2	1	1	1	1	1	3	1	3	3	3	3	3	2	2	2	1	1	1	3	3	1	1	3	3	3	1	2	3	3	2	3	2
145	16	4	1	4	7	1	4	7	1	1	7	1	6	1	1	1	4	1	2	3	3	1	5	1	3	3	5	1	4	4	4	1	5	1	5	5	4	1	1	3	3	4	3	3	5	3	3	3	4
146	16	6	2	2	6	2	2	6	2	2	6	2	2	2	2	1	1	1	1	1	1	1	1	1	1	3	1	1	2	2	2	1	2	1	1	1	1	1	1	1	1	1	1	1	2	1	1	1	1
147	17	6	2	2	6	2	2	6	2	2	4	2	2	1	1	2	1	1	1	1	1	1	2	2	1	2	2	2	2	2	2	3	1	1	1	1	1	1	2	2	1	2	1	1	1	1	2	1	1
148	16	5	2	5	6	2	5	6	2	4	6	3	6	2	2	2	2	2	2	2	2	2	3	3	1	3	4	2	3	1	1	3	3	1	1	3	1	1	1	1	2	2	1	1	2	2	1	2	3
149	16	2	2	2	3	3	5	2	2	2	2	3	3	2	2	3	2	2	1	2	2	1	2	2	2	2	2	2	2	2	2	2	2	2	2	2	2	2	2	2	2	2	2	2	2	2	2	2	2
150	18	5	1	4	4	2	6	4	1	6	4	5	6	3	3	3	3	3	1	3	1	1	3	3	3	5	3	1	3	1	3	1	3	1	1	3	1	3	1	3	1	1	1	1	3	3	3	3	1
151	16	1	1	1	5	1	1	4	1	1	4	1	1	2	2	2	2	1	2	2	1	2	3	3	1	3	3	1	1	1	1	1	3	1	1	1	1	1	3	3	1	1	1	1	1	1	1	1	1
152	16	6	1	1	7	1	1	7	1	1	7	1	1	1	1	2	1	1	1	1	1	1	1	1	1	1	1	1	1	1	1	1	1	1	1	1	1	1	1	1	1	1	1	1	1	1	1	1	1
153	18	3	5	4	5	5	5	5	5	5	5	5	4	3	2	3	4	3	2	2	2	3	3	2	4	1	4	2	3	2	1	4	1	2	3	4	4	1	2	3	2	3	4	3	4	4	2	5	4
154	15	3	2	2	5	2	4	2	2	2	4	2	2	1	1	1	1	1	1	1	1	1	1	1	1	1	1	1	1	1	1	1	1	1	1	1	1	1	1	1	1	1	1	1	1	1	1	1	1
155	17	3	1	3	4	1	3	4	2	5	4	2	5	1	1	1	1	1	1	1	1	1	1	1	4	4	4	4	3	4	4	4	2	2	2	2	2	2	2	2	2	2	2	2	2	2	2	2	2
156	18	3	2	3	6	3	4	2	3	3	4	2	4	1	2	2	2	1	2	2	2	1	2	3	2	4	4	3	3	2	4	1	2	3	3	3	1	2	2	3	2	2	3	2	2	3	2	2	3
157	16	1	1	4	2	3	3	4	3	2	4	2	5	2	1	4	1	1	4	3	1	1	2	3	3	3	3	3	3	3	3	3	3	3	3	3	3	3	3	3	3	3	3	3	3	3	3	3	3
158	17	5	2	6	5	2	5	2	2	5	6	4	6	2	2	1	2	2	2	1	1	2	3	4	2	4	3	2	4	4	4	4	4	2	4	4	2	2	2	4	4	4	4	2	3	3	2	2	2
159	18	3	3	3	6	6	5	6	5	5	5	5	5	1	1	1	1	1	1	1	1	1	4	1	2	4	1	2	4	1	2	1	4	2	1	2	1	4	4	4	2	1	4	4	1	1	3	1	1
160	18	2	1	1	4	3	4	4	5	6	3	4	6	1	4	4	4	3	2	2	2	3	2	5	4	4	3	3	3	3	4	1	4	2	4	2	4	4	4	4	3	3	3	1	3	1	3	3	3
161	17	4	1	1	6	1	6	6	1	1	6	1	6	1	1	1	1	1	1	2	1	1	1	2	1	1	1	2	1	1	1	1	2	1	1	1	1	1	1	1	1	1	1	1	1	1	1	1	1
162	18	6	1	5	4	5	4	3	1	5	6	2	2	1	1	1	1	1	1	1	1	1	1	1	1	1	1	1	1	1	1	1	1	1	1	1	1	1	1	1	1	1	1	1	1	1	1	1	1
163	17	2	2	4	6	2	4	1	2	4	5	2	2	2	2	2	2	2	1	2	1	1	1	1	1	4	3	1	4	4	4	4	3	1	1	3	3	1	1	3	1	2	3	3	3	1	3	1	2
164	17	1	1	1	1	1	1	1	1	1	1	1	1	1	1	1	1	1	1	1	1	1	1	1	1	1	1	1	1	1	1	1	1	1	1	1	1	1	1	1	1	1	1	1	1	1	1	1	1
165	16	5	3	4	4	4	4	5	4	4	4	4	4	1	1	1	1	1	1	1	1	1	2	1	2	2	1	3	3	3	3	1	1	1	1	1	1	1	1	1	1	1	1	1	1	1	1	1	1
166	17	6	1	2	6	1	3	5	2	2	7	1	3	2	2	2	1	1	1	1	1	1	1	2	4	3	3	3	3	3	3	2	2	1	2	3	1	2	1	1	2	1	2	1	1	1	1	1	2
167	17	6	2	6	6	2	5	6	2	6	6	6	6	1	2	2	1	1	1	1	1	1	1	2	3	4	2	2	2	2	2	2	2	2	2	2	2	2	2	2	2	2	2	2	2	2	2	2	2
168	17	4	2	2	4	2	3	6	2	2	7	2	2	1	1	2	2	2	1	1	1	1	1	2	3	1	1	1	3	3	2	2	2	1	1	3	1	1	1	1	1	1	1	2	1	1	1	1	1
169	15	6	1	1	7	1	1	7	1	1	7	1	1	1	1	1	1	1	1	1	1	1	1	1	1	1	1	1	1	1	1	1	1	1	1	1	1	1	1	1	1	1	1	1	1	1	1	1	1
170	16	4	2	2	5	2	4	5	2	2	5	2	4	1	1	1	1	1	1	1	1	1	2	2	2	2	3	2	2	2	2	2	2	2	2	2	2	2	2	2	2	2	2	2	2	2	2	2	2
171	16	2	2	2	7	2	2	7	2	2	7	2	2	1	1	1	1	1	1	1	1	1	1	1	1	1	1	1	1	1	1	1	1	1	1	1	1	1	1	1	1	1	1	1	1	1	1	1	1
172	17	6	2	3	5	2	2	6	2	2	4	2	3	1	1	1	1	1	2	1	1	1	1	3	2	3	1	1	3	2	3	3	1	1	3	2	2	1	2	1	3	3	2	1	3	1	1	1	3
173	18	2	2	2	4	2	5	3	3	1	4	2	1	2	2	2	2	2	2	1	1	1	2	2	2	2	2	2	2	2	2	2	2	2	2	2	2	2	2	2	2	2	2	2	2	2	2	2	2
174	17	3	3	2	4	3	5	4	2	6	3	3	6	3	3	2	2	3	1	4	2	1	4	2	3	5	5	5	4	3	4	2	3	2	4	5	2	1	3	5	4	3	4	3	5	3	3	3	4
175	17	4	2	4	6	3	5	3	3	3	6	2	6	2	2	2	1	2	2	1	1	1	3	3	2	3	3	2	2	2	2	2	3	2	3	2	2	2	1	2	2	2	2	4	3	2	2	1	2
176	18	4	1	1	5	4	4	3	5	4	3	4	3	3	2	2	2	3	2	2	2	2	1	1	1	1	1	1	1	1	1	1	1	1	1	1	1	1	1	1	1	1	1	1	1	3	1	3	1
177	15	4	3	2	4	3	4	2	2	4	4	1	5	4	4	4	4	3	3	2	3	4	4	2	5	4	5	5	5	5	5	4	5	4	5	5	5	5	2	3	3	3	4	3	3	3	5	4	5
178	16	7	1	1	7	7	3	2	2	2	2	2	2	1	2	3	3	3	2	2	3	3	2	2	2	2	2	2	2	2	2	2	2	2	2	2	2	2	2	2	2	1	2	2	2	2	2	2	2
179	18	7	1	1	7	1	1	7	1	1	7	1	1	1	2	1	2	1	2	1	1	1	3	1	5	1	1	1	1	1	1	1	1	1	1	1	1	1	1	1	1	1	1	1	1	1	1	1	1
180	16	3	3	5	5	3	5	4	4	4	3	4	4	2	2	1	2	2	2	2	2	1	3	3	2	2	2	3	2	3	3	3	3	1	3	2	2	2	2	2	2	2	2	2	2	2	2	2	3
181	15	6	1	1	7	1	1	4	1	1	7	1	1	1	1	1	1	1	1	1	1	1	1	1	2	2	2	1	2	2	2	1	1	1	1	1	1	1	1	1	1	1	1	1	1	1	1	1	1
182	17	4	2	2	6	2	2	6	2	2	6	2	2	1	1	1	1	1	1	1	1	1	3	1	1	1	1	1	1	1	1	1	1	1	1	1	1	1	1	1	1	1	1	1	1	1	1	1	1
183	17	4	4	4	6	4	4	6	2	2	4	1	1	1	1	1	1	1	1	1	1	1	1	1	3	3	4	4	5	5	5	4	3	4	4	4	4	5	5	3	3	3	3	3	3	3	3	3	3
184	18	4	4	4	5	4	4	4	4	4	5	5	5	2	2	2	3	2	2	3	3	1	3	3	3	3	3	3	5	3	3	3	3	3	3	3	2	2	3	3	3	3	4	3	3	3	3	2	3
185	17	4	4	4	5	4	4	4	4	4	4	4	4	2	2	2	2	2	2	2	2	2	3	3	3	3	3	3	3	3	3	3	3	3	3	2	3	3	3	3	3	3	3	3	3	3	3	3	3
186	16	4	2	3	6	2	4	4	2	4	6	2	3	1	1	1	1	1	1	1	1	1	1	1	1	2	1	1	1	1	1	1	1	1	1	1	1	1	1	1	1	1	1	1	1	1	1	1	1
187	15	4	3	4	4	2	3	4	2	3	4	2	2	1	1	1	2	1	2	1	1	1	2	2	2	4	3	3	3	3	3	2	2	3	3	2	3	3	3	2	2	2	2	2	4	2	2	2	3
188	17	6	1	1	7	1	2	6	1	3	7	1	2	1	1	1	1	1	1	1	1	1	2	1	1	1	1	1	1	1	1	1	1	1	1	1	1	1	1	1	1	1	1	1	1	1	1	1	1
189	17	6	1	3	7	1	1	7	1	1	7	1	1	1	1	1	1	1	1	1	1	1	3	1	1	1	1	1	1	1	1	1	1	1	1	1	1	1	1	1	1	1	1	1	1	1	1	1	1
190	18	4	1	2	4	2	3	3	2	2	4	2	2	1	1	1	1	2	1	2	1	1	3	2	2	4	3	1	3	3	3	1	3	3	3	2	2	2	2	2	2	2	2	2	2	2	2	2	2
191	18	4	3	1	5	2	2	4	1	1	4	1	3	2	2	1	1	1	1	1	1	1	2	1	3	4	1	1	3	3	3	2	2	2	2	1	1	1	1	1	1	1	1	1	1	1	1	1	1
192	15	4	3	5	4	3	6	4	4	6	3	6	7	2	2	3	2	1	2	2	2	1	4	2	4	3	3	2	2	3	3	3	3	3	2	2	2	3	1	2	2	3	3	3	1	3	3	3	3
193	15	1	2	1	7	7	7	7	1	1	7	1	1	1	1	1	1	1	1	1	1	1	1	1	1	1	1	1	1	1	1	1	1	1	1	1	1	1	1	1	1	1	1	1	3	1	1	1	1
194	18	2	4	5	2	6	6	3	6	6	3	4	6	2	2	2	2	2	2	2	2	2	4	4	4	3	4	4	4	4	4	4	4	4	4	4	3	4	4	4	4	4	4	4	3	4	4	4	4
195	16	3	3	3	3	4	4	4	4	4	4	4	4	3	2	2	4	2	2	1	3	4	4	3	4	4	4	4	4	4	4	4	4	4	4	4	4	4	4	4	4	4	4	4	4	4	4	4	4
196	17	4	3	4	4	5	7	4	3	5	7	4	4	1	1	1	1	1	1	1	1	1	3	3	3	3	3	3	3	3	3	3	3	3	3	3	3	3	3	3	3	3	3	3	3	3	3	3	3
197	17	7	1	1	7	1	4	7	1	4	7	1	1	2	1	4	2	1	2	4	4	1	1	1	1	1	1	1	1	1	1	1	1	1	1	1	1	1	1	1	1	1	1	1	1	1	1	1	1
198	15	4	3	3	6	3	3	3	4	2	4	3	5	2	2	2	2	2	2	2	2	2	3	4	3	3	3	3	3	3	3	3	3	3	3	3	1	1	1	1	1	1	1	1	1	1	1	1	1
199	16	1	1	1	4	1	3	4	2	2	4	1	3	1	1	1	1	1	1	1	1	1	2	2	2	2	2	2	2	2	2	2	2	2	2	2	2	2	2	2	2	2	2	2	2	3	1	2	2
200	17	4	4	1	4	4	4	4	2	5	4	4	2	1	1	1	1	1	1	1	1	1	1	1	1	1	1	1	1	1	1	1	1	1	1	1	1	1	1	1	1	1	1	1	1	1	1	1	1
201	16	5	2	3	3	3	3	3	3	3	3	3	4	1	1	1	1	1	1	1	1	1	2	2	2	2	2	2	2	2	2	2	2	2	2	2	2	2	2	2	2	2	2	2	2	2	2	2	2
202	17	3	1	2	5	2	2	4	2	2	4	2	3	1	1	1	1	1	1	1	1	1	3	2	2	3	2	2	2	2	2	1	2	2	2	2	2	2	2	2	2	2	2	2	2	2	2	2	2
203	16	7	1	1	7	1	1	7	1	1	7	1	1	1	1	1	1	1	1	1	1	1	1	1	1	1	1	1	1	1	1	1	1	1	1	1	1	1	1	1	1	1	1	1	1	1	1	1	1
204	16	5	3	6	4	6	4	5	2	6	6	4	6	1	2	2	2	2	2	2	2	1	3	4	4	4	4	4	4	4	4	4	4	2	4	4	4	4	4	4	4	4	4	4	4	4	4	4	4
205	16	7	1	1	7	1	1	7	1	1	7	1	1	1	1	1	1	1	1	1	1	1	4	1	1	1	1	1	1	1	4	4	1	1	1	1	1	1	1	1	1	1	1	1	1	1	1	1	1
206	16	6	1	2	5	2	5	6	2	2	6	2	5	1	1	2	1	3	2	2	1	1	2	4	3	3	4	3	3	1	3	3	3	1	1	1	1	1	1	1	1	1	1	1	1	1	1	1	1
207	17	5	2	2	5	2	2	2	2	3	4	2	4	1	2	2	1	1	1	1	1	1	1	2	1	1	2	1	2	3	3	3	3	2	2	1	2	3	1	2	2	2	2	2	2	2	2	2	2
208	17	5	2	2	6	2	2	6	2	2	6	3	5	1	1	1	1	1	1	1	1	1	1	1	1	1	1	1	1	1	1	1	1	1	1	1	1	1	1	1	1	1	1	1	1	1	1	1	1
209	17	4	4	4	4	4	2	4	2	2	4	2	2	1	1	1	1	1	1	1	1	1	1	1	1	1	1	1	1	1	1	1	1	1	1	1	1	1	1	1	1	1	1	1	1	1	1	1	1
210	16	5	2	2	4	2	2	4	2	2	4	2	2	1	1	2	1	1	1	1	1	1	1	1	1	2	2	2	2	2	2	2	3	2	2	2	2	2	2	2	2	2	2	2	3	2	2	2	3
211	16	7	1	5	7	1	4	7	1	4	7	1	5	1	2	1	1	2	1	2	1	1	4	1	1	4	4	4	4	3	1	4	3	1	3	3	3	1	4	3	1	1	1	1	3	1	1	3	1
212	16	4	3	2	6	2	2	4	2	2	4	1	2	1	1	1	1	1	1	1	1	1	1	2	3	2	1	1	2	2	3	2	3	2	2	3	1	1	2	1	2	2	2	2	2	2	2	2	2
213	15	5	2	3	7	3	4	6	1	1	7	1	5	1	1	1	1	1	1	1	2	1	2	2	2	2	1	1	1	1	1	1	1	1	1	2	2	1	1	1	1	1	1	1	1	1	1	1	1
214	16	3	1	1	6	1	1	1	1	1	2	1	1	1	1	1	1	1	1	1	1	1	1	1	1	1	1	1	1	1	1	1	1	1	1	2	1	1	1	1	1	1	1	1	1	1	1	1	1
215	16	4	4	3	4	4	4	4	3	4	4	3	4	3	2	1	2	1	2	1	1	1	3	1	1	1	1	4	3	1	2	1	1	1	1	1	1	1	1	1	1	1	1	1	4	1	3	1	4
216	17	4	4	5	4	4	6	3	4	3	4	4	4	2	2	2	2	2	2	2	2	2	4	4	4	4	4	4	4	4	4	4	4	4	4	4	4	4	4	4	4	4	4	4	4	4	4	4	4
217	16	3	2	2	6	2	4	5	2	3	5	2	5	2	1	1	2	1	1	1	1	1	1	3	4	2	4	2	4	2	3	4	2	3	2	3	3	2	3	2	1	3	2	1	2	2	3	2	3
218	16	4	2	3	5	2	3	4	2	3	4	2	3	1	1	1	1	1	1	1	1	1	2	2	2	2	2	2	2	2	2	2	2	2	2	2	2	2	2	2	2	2	2	2	2	1	1	1	1
219	19	5	3	2	7	3	3	4	2	6	7	3	2	1	1	2	1	1	1	1	1	1	1	3	3	1	3	2	3	2	3	2	2	2	2	1	2	1	3	3	2	2	1	2	3	2	3	3	2
220	16	4	3	4	4	4	4	3	5	5	4	2	3	2	2	2	2	1	2	2	2	1	3	3	3	3	3	3	3	3	3	3	3	3	3	3	3	3	3	3	3	3	3	3	3	3	3	3	2
221	16	4	3	3	4	3	3	4	3	3	4	3	3	1	1	1	1	1	1	1	1	1	2	2	2	2	2	2	2	2	2	2	2	2	2	2	2	2	2	2	2	2	2	2	2	2	3	2	2
222	16	5	2	7	4	5	6	4	3	4	3	2	6	2	2	1	2	1	2	2	2	1	2	2	3	4	2	2	3	2	3	2	3	1	2	1	2	2	2	2	2	2	3	2	2	2	2	2	2
223	17	3	4	2	4	4	2	6	2	2	6	2	2	1	1	1	1	1	1	1	1	1	1	1	1	1	1	1	1	1	1	1	1	1	1	1	1	1	1	3	1	1	1	1	1	1	1	1	1
224	17	5	1	1	5	1	5	5	1	5	5	2	5	1	1	1	1	1	1	1	1	1	1	1	1	1	1	1	1	1	1	1	1	1	1	1	1	1	1	1	1	1	1	1	1	1	1	1	1
225	16	5	2	4	6	2	4	6	2	3	7	1	5	2	2	1	1	1	1	1	1	1	1	4	3	2	4	1	3	4	3	2	2	2	4	3	4	2	2	1	1	1	1	1	1	1	3	1	4
226	17	1	2	2	7	1	3	7	2	2	7	2	2	3	3	1	3	1	3	4	2	1	3	1	1	3	3	3	3	3	3	3	3	3	3	3	3	3	3	1	3	3	3	3	3	3	3	3	3
227	15	3	3	4	5	4	4	3	3	3	5	3	4	2	2	2	2	1	2	2	2	2	2	2	2	2	2	2	2	2	2	2	2	2	2	2	2	2	2	2	2	2	2	2	2	2	2	2	2
228	16	1	1	1	1	1	1	1	1	1	1	1	7	4	1	2	2	1	1	1	1	1	3	3	3	3	3	3	1	1	1	3	3	1	1	1	1	1	1	1	1	1	1	3	1	3	3	1	1
229	16	5	1	1	7	1	2	7	1	1	7	1	4	1	1	1	1	2	2	1	1	1	1	1	1	1	1	1	1	5	4	1	1	1	1	1	1	1	1	1	1	1	1	1	1	1	1	1	1
230	17	4	4	6	5	2	6	5	3	5	4	3	6	2	2	2	2	3	1	2	1	1	5	4	2	4	4	2	3	3	3	4	3	3	3	2	4	2	4	3	2	4	4	4	2	3	4	4	2
231	16	6	2	2	4	4	3	4	2	2	5	2	3	2	2	3	2	2	1	1	1	2	2	2	4	2	2	4	3	3	3	3	3	4	3	3	1	1	1	2	1	3	2	2	4	2	2	2	2
232	16	6	5	4	4	3	6	4	4	5	4	3	3	1	1	1	2	2	1	1	1	1	2	2	2	2	4	2	4	2	2	1	1	1	1	1	1	1	1	1	1	1	1	1	2	1	1	1	1
233	16	5	3	4	6	2	4	3	2	2	3	5	3	2	2	2	2	2	2	2	2	2	2	2	2	2	2	2	2	2	2	2	2	2	2	2	2	2	2	2	2	2	2	2	2	2	2	2	2
234	16	2	2	1	4	2	2	4	2	2	4	2	2	2	2	1	1	2	1	2	1	1	3	2	3	3	3	3	3	2	3	3	3	1	1	1	1	1	1	1	1	1	1	2	2	1	1	1	2
235	16	7	3	3	6	2	3	6	5	5	5	4	7	3	3	1	1	1	1	1	1	1	5	2	2	2	2	2	2	2	2	2	2	2	4	2	2	2	2	2	2	2	2	2	2	2	2	2	2
236	16	7	1	1	7	1	1	7	1	1	7	1	1	1	1	1	1	1	1	1	1	1	1	1	1	1	1	1	1	1	1	1	1	1	1	1	1	1	1	1	1	1	1	1	1	1	1	1	1
237	17	7	1	1	7	1	1	7	1	1	7	1	6	2	2	2	2	2	1	1	1	1	3	3	1	3	1	3	3	3	3	1	1	1	3	3	3	1	1	3	1	1	1	3	1	1	1	1	1
238	19	6	1	1	6	1	1	6	2	2	6	2	2	1	1	1	1	1	1	1	1	1	3	3	3	1	2	2	2	2	2	2	2	2	2	3	2	2	2	2	2	2	2	2	2	2	2	2	2
239	18	7	5	4	4	3	4	6	1	5	6	2	4	1	1	1	1	1	1	1	1	1	1	2	1	2	3	1	2	1	1	1	1	3	1	1	1	1	1	1	1	1	2	1	2	2	1	1	1
240	16	7	3	4	6	2	4	4	2	4	6	4	4	2	2	2	2	1	1	2	2	1	5	3	2	3	5	3	5	5	3	3	3	2	2	3	1	1	3	3	2	5	2	3	1	2	3	3	2
241	16	4	2	2	5	1	2	5	1	1	6	1	2	1	1	1	1	1	1	1	1	1	1	1	1	1	1	1	1	1	1	1	1	1	1	1	1	1	1	1	1	1	1	1	1	1	1	1	1
242	16	1	7	7	1	7	7	1	7	7	1	7	7	2	2	3	2	1	4	3	2	2	5	5	5	5	5	5	5	5	5	5	3	5	5	5	5	5	5	5	5	5	5	5	5	5	5	5	5
243	17	4	1	1	4	1	2	5	1	1	4	1	2	1	1	1	1	1	1	1	1	1	1	1	1	1	2	2	3	3	3	1	2	2	2	2	1	1	1	2	2	1	1	1	2	2	1	1	2
244	16	2	2	2	4	2	2	3	2	2	5	2	2	1	1	1	1	1	1	1	1	1	1	1	1	1	1	1	1	1	1	1	1	1	1	1	1	1	1	1	1	1	1	1	1	1	1	1	1
245	18	5	1	1	6	1	1	6	1	1	7	1	6	1	1	1	1	1	1	1	1	1	1	1	1	1	1	1	1	1	1	1	1	1	1	1	1	1	1	1	1	1	1	1	1	1	1	1	1
246	16	5	1	1	5	1	2	4	3	2	5	2	2	1	1	1	1	1	1	1	1	1	4	2	2	2	2	2	2	2	2	2	3	2	2	2	2	2	2	2	2	2	2	2	2	2	2	2	2
247	18	2	2	3	4	3	4	4	3	4	4	3	4	2	2	2	2	1	3	4	2	1	2	3	4	4	4	3	2	3	3	5	5	3	2	2	4	4	2	4	4	4	4	2	5	4	4	3	3
248	16	7	4	4	7	4	4	4	4	4	7	4	4	1	1	1	1	1	1	1	1	1	1	1	1	1	2	1	1	1	1	1	1	1	1	1	1	1	1	1	1	1	1	1	1	1	1	1	1
249	18	7	1	4	7	1	6	6	2	6	6	2	6	1	1	1	1	1	1	1	1	1	1	1	1	1	1	1	1	1	1	1	1	1	1	1	1	1	1	1	1	1	1	1	1	1	1	1	1
250	18	6	4	4	4	4	4	6	2	4	6	2	6	1	1	1	1	1	1	1	1	1	1	1	1	1	1	1	1	1	1	1	1	1	1	1	1	1	1	1	1	1	1	1	1	1	1	1	1
251	17	7	1	1	7	1	4	7	1	4	7	2	2	2	2	2	2	2	1	2	1	1	2	2	3	4	4	4	4	3	3	3	2	1	1	1	1	1	1	3	1	2	3	3	1	1	3	1	2
252	17	4	2	4	4	2	2	4	2	2	4	2	2	1	1	1	1	1	1	1	1	1	2	2	2	3	3	2	2	2	2	2	2	2	2	2	2	2	2	2	2	2	2	2	2	2	2	2	2
253	18	7	1	1	7	1	1	7	1	1	7	1	1	1	1	1	1	1	1	1	1	1	1	1	1	1	1	1	1	1	1	1	1	1	1	1	1	1	1	1	1	1	1	1	1	1	1	1	1
254	15	4	4	4	4	4	4	4	4	4	5	2	3	1	1	1	1	1	1	1	1	1	2	2	2	2	2	2	2	2	2	2	2	2	2	2	2	2	2	2	2	2	2	2	2	2	2	2	2
255	16	5	1	2	6	2	2	6	1	1	7	2	2	1	1	1	1	1	1	1	1	1	1	1	1	1	1	1	1	1	1	1	1	1	1	1	1	1	1	1	1	1	1	1	1	1	1	1	1
256	16	7	1	2	7	1	5	6	1	3	7	1	4	1	1	1	1	1	1	1	1	1	1	1	1	1	1	1	1	1	1	1	1	1	1	1	1	1	1	1	1	1	1	1	1	1	1	1	1
257	15	3	3	3	3	3	4	3	3	4	4	3	6	4	4	3	3	3	3	3	3	3	4	4	2	4	5	3	3	3	3	3	3	3	5	5	3	2	3	3	3	3	3	3	4	3	4	2	3
258	15	3	3	4	4	3	6	4	2	6	4	5	6	2	2	2	2	1	1	1	1	1	1	1	3	3	4	1	5	5	5	3	3	1	1	3	1	1	1	3	3	1	3	3	3	3	3	1	3
259	15	3	3	4	4	1	4	4	1	4	4	2	4	1	1	1	3	1	1	2	1	1	1	1	1	3	1	1	1	1	1	2	1	3	1	1	1	1	1	4	1	1	1	1	1	1	1	1	1
260	14	6	2	2	7	2	2	6	2	2	6	2	2	1	1	1	1	1	1	1	1	1	1	1	1	1	1	1	1	1	1	1	1	1	1	1	1	1	1	1	1	1	1	1	1	1	1	1	1
261	15	6	1	1	6	1	1	6	1	1	6	1	1	1	1	1	1	1	1	1	1	1	1	1	1	1	1	1	1	1	1	1	1	1	1	1	1	1	1	1	1	1	1	1	1	1	1	1	1
262	15	4	2	2	4	2	4	4	2	2	4	2	4	1	1	1	1	1	1	1	1	1	1	1	1	1	1	1	1	1	1	1	1	1	1	1	1	1	1	1	1	1	1	1	1	1	1	1	1
263	15	7	7	7	7	3	7	7	2	7	7	5	7	1	1	1	2	1	2	1	2	1	3	3	1	1	3	2	3	1	4	3	3	1	1	1	1	1	1	1	1	1	1	1	1	1	1	1	1
264	15	7	1	2	7	1	2	6	1	2	7	1	2	1	1	1	1	1	1	1	1	1	1	1	1	1	1	1	1	1	1	1	1	1	1	1	1	1	1	1	1	1	1	1	1	1	1	1	1
265	15	5	2	3	7	1	1	7	1	1	7	1	1	1	1	1	1	1	1	1	1	1	1	1	1	1	1	1	1	1	1	1	1	1	1	1	1	1	1	1	1	1	1	1	1	1	1	1	1
266	15	3	2	2	2	2	2	5	2	2	4	2	2	1	1	1	1	1	1	1	1	1	1	2	1	2	2	2	2	2	2	2	2	2	2	1	1	1	3	1	1	1	2	1	2	1	1	1	1
267	15	7	6	6	6	6	6	6	6	6	6	6	6	1	1	1	1	1	1	1	1	1	1	1	1	1	2	1	1	1	1	2	1	1	1	1	1	1	2	1	1	1	1	1	1	1	1	1	1
268	15	4	2	2	6	2	3	6	2	2	6	2	2	1	1	1	1	1	1	1	1	1	2	2	3	3	1	2	2	2	2	1	1	1	2	3	1	2	1	2	1	1	1	1	1	1	1	1	1
269	16	1	2	5	1	2	5	6	1	2	6	2	6	1	1	1	1	1	1	1	1	1	1	1	1	1	3	1	1	1	1	1	1	1	1	1	1	1	1	1	1	1	1	1	1	1	1	1	1
270	15	7	7	7	7	7	7	7	7	7	7	7	7	2	1	1	1	1	1	1	1	1	1	1	1	1	1	1	1	1	1	2	1	1	1	1	1	1	1	1	1	1	1	1	1	1	1	1	1
271	15	6	2	2	6	2	2	6	2	2	6	2	2	1	1	1	1	1	1	1	1	1	1	1	1	1	1	1	1	1	1	1	1	1	1	1	1	1	1	1	1	1	1	1	1	1	1	1	1
272	15	7	7	1	7	2	2	7	1	1	7	1	1	1	1	1	1	1	1	1	1	1	1	1	1	1	1	1	1	1	1	1	1	1	1	1	1	1	1	1	1	1	1	1	1	1	1	1	1
273	16	4	3	3	5	2	3	3	2	2	5	2	3	1	1	1	1	1	1	1	1	1	1	1	1	3	2	1	1	1	2	2	1	1	2	3	1	1	1	1	1	1	1	1	1	1	1	1	1
274	16	4	1	1	5	1	1	5	1	1	5	1	4	1	1	1	1	1	1	1	1	1	1	1	1	1	1	1	1	1	1	1	1	1	1	1	1	1	1	1	1	1	1	1	1	1	1	1	1
275	15	7	4	7	4	3	7	3	6	7	2	7	7	4	4	4	4	4	4	4	4	4	5	5	4	5	5	5	4	4	5	5	5	5	5	5	5	1	3	5	5	5	4	5	5	5	5	3	5
276	15	6	2	2	6	2	2	2	2	2	6	2	2	1	2	1	2	2	1	1	1	1	2	2	2	2	3	2	2	2	2	2	2	2	2	2	2	2	2	2	2	2	2	2	2	2	2	2	2
277	16	6	1	1	7	1	1	1	1	1	1	1	1	1	1	1	1	1	1	1	1	1	1	1	1	1	1	1	1	1	1	1	1	1	1	1	1	1	1	1	1	1	1	1	1	1	1	1	1
278	15	4	1	3	7	1	4	5	1	1	7	1	3	1	1	1	1	1	1	1	1	1	1	2	2	2	2	1	2	1	2	2	2	2	2	2	2	2	2	2	2	2	2	2	2	2	2	2	2
279	15	5	2	3	5	3	3	4	2	2	5	2	2	1	1	1	1	1	1	1	1	1	1	1	1	2	1	1	1	1	2	1	2	1	1	1	3	1	1	1	1	1	1	1	1	1	1	1	1
280	15	5	2	2	6	1	5	5	1	4	7	1	5	1	1	1	1	1	1	1	1	1	1	2	1	1	2	1	1	1	1	1	1	1	1	1	1	1	2	1	1	1	1	1	1	1	1	1	1
281	15	4	3	3	4	3	4	4	4	3	4	3	3	2	2	2	2	2	2	2	2	1	1	1	3	4	4	4	4	4	4	4	4	4	4	4	4	4	4	4	2	1	1	3	3	3	3	5	5
282	16	4	2	2	6	2	2	6	2	2	6	2	2	1	1	1	1	1	1	1	1	1	1	1	3	1	1	1	1	3	3	1	1	1	1	1	1	1	1	1	1	1	1	1	3	1	1	3	1
283	14	7	7	7	7	7	7	7	7	7	7	2	2	1	1	1	1	1	1	1	1	1	1	1	1	1	1	1	1	1	1	1	1	1	1	1	1	1	1	1	1	1	1	1	1	1	1	1	1
284	15	5	5	5	5	2	2	5	2	2	4	3	4	1	1	1	2	2	2	1	1	1	2	1	3	3	2	3	3	2	2	3	2	2	3	3	2	3	2	2	2	2	2	2	1	1	1	1	3
285	15	6	1	1	5	1	4	5	2	4	7	1	4	1	1	1	1	1	1	1	1	1	1	1	1	1	1	1	1	1	1	1	1	1	1	1	1	1	1	3	1	1	1	1	1	1	1	1	1
286	15	5	1	1	6	1	6	6	1	3	6	1	2	1	1	1	1	1	1	1	1	1	1	1	5	1	3	1	3	3	3	2	3	2	2	2	1	1	2	3	3	1	3	2	5	2	2	2	2
287	15	7	1	1	7	1	1	7	1	1	7	1	1	2	2	2	2	2	1	2	1	1	1	1	5	3	5	3	5	4	3	2	2	2	2	2	4	4	2	4	3	1	5	3	3	2	3	3	3
288	15	2	2	2	4	2	4	5	2	3	7	3	7	1	1	1	1	1	1	1	1	1	1	1	1	2	2	2	4	3	3	2	3	1	1	2	2	1	2	2	1	1	2	2	4	2	2	1	3
289	15	4	1	1	5	1	4	7	1	5	6	1	4	1	1	1	1	1	1	1	1	1	1	1	1	1	3	1	3	3	3	2	3	3	2	2	3	3	1	1	2	3	3	2	2	2	2	3	3
290	15	6	1	1	7	1	2	7	1	1	7	1	2	1	1	1	1	1	1	1	1	1	1	1	1	1	1	1	1	1	1	1	1	1	1	1	1	1	1	1	1	1	1	1	1	1	1	1	1
291	16	4	4	4	4	2	4	4	4	4	4	2	3	1	1	1	1	1	1	1	1	1	2	2	1	2	3	2	2	2	2	2	2	2	2	2	2	2	2	2	2	2	2	2	2	2	2	2	2
292	16	5	1	1	5	1	1	5	1	1	5	1	1	1	1	1	1	1	1	1	1	1	1	1	1	1	1	1	1	1	1	1	1	1	1	1	1	1	1	1	1	1	1	1	1	1	1	1	1
293	14	3	1	1	4	1	3	3	1	1	5	1	3	1	1	1	1	1	1	1	1	1	1	1	1	1	1	1	1	1	1	1	1	1	1	1	1	1	1	1	1	1	1	1	1	1	1	1	1
294	14	2	1	5	5	1	5	4	1	5	4	1	5	1	1	1	1	1	1	1	1	1	2	1	2	2	1	1	1	1	1	1	1	1	1	1	1	1	1	1	1	1	1	1	1	1	1	1	1
295	15	5	2	3	6	2	3	5	2	3	6	1	3	1	1	1	2	2	1	2	2	1	1	2	1	4	2	1	1	1	1	1	1	1	1	1	1	1	1	2	1	1	1	1	1	1	1	1	1
296	15	5	2	2	5	2	2	4	2	2	5	2	2	1	1	1	1	1	1	1	1	1	1	1	1	1	1	1	1	1	1	1	1	1	1	1	1	1	1	1	1	1	1	1	1	1	1	1	1
297	16	7	4	4	6	4	4	6	2	4	7	2	2	1	1	1	1	2	1	4	4	1	2	3	2	3	3	3	2	2	5	4	2	3	3	3	3	2	4	5	3	3	4	3	3	3	1	3	4
298	14	6	1	1	6	1	2	6	2	2	6	2	2	1	1	1	1	1	1	1	1	1	1	1	1	2	1	1	1	1	1	1	1	1	1	1	1	1	1	1	1	1	1	1	1	1	1	1	1
299	16	1	1	1	1	1	1	1	1	1	1	1	1	1	1	1	1	1	1	1	1	1	1	1	1	1	1	1	1	1	1	1	1	1	1	1	1	1	1	1	1	1	1	1	1	1	1	1	1
300	15	4	1	2	6	1	4	6	1	1	6	1	1	1	1	1	1	1	1	4	1	1	1	1	1	1	1	1	1	1	1	1	1	1	1	1	1	1	1	1	1	1	1	1	1	1	1	1	1
301	15	4	3	3	5	2	4	5	2	3	4	2	3	2	2	2	2	2	2	3	2	1	3	3	2	3	3	3	3	3	3	3	3	3	3	3	2	2	3	2	2	2	2	3	2	2	2	2	2
302	16	4	2	1	4	2	5	4	2	5	4	2	3	1	1	1	1	1	1	1	1	1	2	2	1	4	1	2	2	1	2	1	1	1	1	1	1	1	1	2	1	2	1	1	2	1	1	1	2
303	15	3	4	5	3	5	6	2	4	6	3	5	6	2	2	2	2	2	2	2	2	1	3	3	3	4	4	3	4	4	4	3	3	3	3	3	3	3	3	2	3	3	3	3	3	3	3	3	3
304	15	6	2	2	6	2	3	6	2	3	6	2	4	1	1	1	1	1	1	1	1	1	2	1	1	1	2	1	2	3	3	1	3	1	1	2	1	1	1	1	1	1	2	1	3	1	1	1	1
305	15	5	1	1	5	1	1	7	1	1	7	1	1	1	1	1	1	1	1	1	1	1	1	1	1	1	1	1	1	1	1	1	1	1	1	1	1	1	1	1	1	1	1	1	1	1	1	1	1
306	14	4	3	3	5	1	4	5	1	4	7	1	1	1	1	1	1	1	1	1	1	1	1	1	1	1	1	1	1	1	1	1	1	1	1	1	1	1	2	1	1	1	1	1	1	1	1	1	1
307	15	2	2	2	5	2	3	6	2	5	6	2	5	2	2	2	2	1	2	1	1	1	2	1	1	1	2	2	2	4	4	1	1	1	1	1	1	3	1	1	1	1	1	1	1	1	1	1	1
308	16	6	1	3	6	1	3	6	1	3	6	1	4	1	1	1	1	1	1	1	1	1	1	1	1	1	1	1	1	1	1	1	1	1	1	1	1	1	1	1	1	1	1	1	1	1	1	1	1
309	16	7	1	1	7	1	3	6	1	1	7	1	4	1	1	1	1	1	1	1	1	1	1	1	1	2	1	1	1	1	1	1	1	1	1	1	1	1	1	1	1	1	1	1	1	1	1	1	1
310	16	7	1	1	7	1	6	7	1	1	7	1	1	1	1	1	1	1	1	1	1	1	1	1	1	1	1	1	1	1	1	1	1	1	1	1	1	1	1	1	1	1	1	1	1	1	1	1	1
311	15	7	2	2	7	2	2	7	2	2	7	2	3	1	1	1	1	1	1	1	1	1	2	2	2	2	1	1	3	3	3	1	3	3	2	3	3	3	1	1	1	1	1	1	1	1	1	1	1
312	16	5	1	4	3	1	4	3	2	4	4	1	4	2	1	2	2	2	1	2	1	1	1	1	1	3	3	1	3	3	3	1	1	1	3	3	1	1	2	2	2	2	2	1	3	3	3	3	1
313	15	6	1	1	6	1	1	6	1	1	6	1	1	1	1	1	1	1	1	1	1	1	1	1	1	1	3	1	1	1	1	1	1	1	1	1	1	1	1	1	1	1	1	1	1	1	1	1	1
314	15	3	1	1	7	1	4	5	1	1	7	1	5	1	1	1	1	1	1	2	1	1	5	5	4	2	1	4	1	1	1	3	1	1	1	1	1	1	1	1	1	2	1	1	1	1	1	1	1
315	15	4	2	2	4	3	2	2	2	2	4	2	2	1	1	1	1	1	1	1	1	2	1	1	1	3	1	1	2	2	2	1	1	1	3	2	1	2	3	2	1	1	1	1	3	1	1	2	2
316	15	4	3	3	4	3	1	1	2	2	7	2	2	1	1	1	1	1	3	1	1	1	1	3	2	1	3	3	1	1	1	1	1	1	1	1	1	1	1	1	1	1	1	1	1	1	1	1	1
317	15	4	2	2	6	2	3	6	3	3	6	3	3	1	1	1	1	1	1	1	1	1	1	1	1	2	2	2	2	2	2	2	2	2	2	2	2	1	2	2	2	2	2	2	2	2	2	2	2
318	15	3	3	1	4	1	1	4	1	1	4	1	1	1	1	1	1	1	1	1	1	1	1	1	1	1	1	1	1	1	1	1	1	1	1	1	1	1	1	1	1	1	1	1	1	1	1	1	1
319	15	4	3	3	5	3	3	5	3	3	5	3	3	1	1	1	1	1	1	1	1	1	2	2	3	2	2	2	2	2	2	2	2	2	2	2	2	2	2	2	2	2	2	2	2	2	2	2	2
320	15	2	1	2	4	1	5	5	1	2	6	1	6	1	2	2	1	2	1	1	1	1	1	1	1	3	1	1	3	2	2	1	1	1	1	3	1	1	1	1	1	1	1	1	2	1	1	1	1
321	15	7	1	1	7	1	1	7	1	1	7	1	1	1	1	1	1	1	1	1	1	1	1	1	1	1	1	1	1	1	1	1	1	1	1	1	1	1	1	1	1	1	1	1	1	1	1	1	1
322	15	4	2	6	6	2	4	6	1	4	7	1	4	1	1	1	1	1	1	4	1	1	1	1	1	1	3	1	3	1	1	1	1	1	1	1	1	1	1	1	1	1	1	1	1	1	1	1	1
323	16	4	2	2	2	2	2	6	2	2	6	2	6	1	1	1	1	1	1	1	1	1	1	1	1	1	1	1	1	1	1	1	1	1	1	1	1	1	1	1	1	1	1	1	1	1	1	1	1
324	15	6	6	6	6	6	6	6	6	6	6	6	6	1	1	1	1	1	1	1	1	1	1	1	1	1	1	1	1	1	1	1	1	1	1	1	1	1	1	1	1	1	1	1	1	1	1	1	1
325	15	6	2	4	6	3	5	6	2	5	6	5	5	1	1	2	2	1	1	1	1	1	2	1	4	3	3	3	4	3	3	2	2	2	2	2	2	2	3	3	3	3	3	2	3	3	3	2	3
326	15	4	4	4	3	4	4	4	5	5	6	6	6	2	2	2	2	2	2	2	3	1	3	4	3	4	5	4	4	3	4	3	3	3	3	3	3	4	4	4	4	4	4	4	4	4	4	4	4
327	15	7	2	2	6	2	2	6	2	2	7	2	2	1	1	1	1	1	1	1	1	1	1	1	1	2	1	1	3	1	1	1	1	1	1	1	1	1	1	1	1	1	1	1	1	1	1	1	1
328	15	4	2	5	5	1	4	4	1	4	4	1	4	1	1	1	1	1	1	1	1	1	3	2	1	1	2	3	3	1	1	1	1	1	1	3	1	1	3	1	3	1	1	1	1	1	1	3	1
329	15	5	2	4	6	1	3	6	2	3	6	1	1	3	2	4	2	1	1	2	2	1	3	3	3	3	3	3	3	3	2	3	3	3	3	3	3	1	3	3	3	3	3	3	3	3	2	3	3
330	15	4	2	4	4	2	4	4	2	4	4	2	4	2	2	3	2	1	2	2	1	1	3	1	4	4	4	4	4	4	4	2	2	3	4	2	2	2	1	2	2	2	2	2	3	3	2	2	2
331	15	5	1	2	6	1	2	7	2	4	7	1	1	3	1	3	4	1	1	3	1	1	4	3	3	3	3	3	3	3	3	3	3	3	3	3	3	1	3	3	3	3	3	3	3	3	3	3	3
332	14	4	2	3	4	1	6	5	2	2	4	5	6	1	1	1	1	1	1	1	1	1	3	1	2	3	3	2	2	3	1	1	1	1	1	1	1	1	3	1	1	1	1	1	1	1	1	1	1
333	15	7	1	1	7	1	4	7	1	1	7	1	4	1	1	1	1	2	1	1	1	1	1	1	1	1	1	1	1	1	1	1	1	1	1	1	1	1	1	1	1	1	1	1	1	1	1	1	1
334	15	7	1	5	7	1	4	4	1	4	7	1	6	1	1	1	1	1	1	1	1	1	1	3	3	3	2	1	2	1	1	1	1	1	1	1	1	1	3	2	2	2	1	1	2	1	1	2	1
335	15	4	2	2	6	1	6	4	1	4	6	1	6	1	1	2	2	1	2	1	2	1	3	2	2	3	3	2	3	3	3	3	1	1	1	1	1	3	2	2	2	2	2	2	3	2	2	2	3
336	15	7	7	7	7	2	3	7	7	7	7	7	2	1	1	1	1	1	1	1	1	1	3	3	3	3	3	3	3	3	3	3	3	3	3	3	3	3	3	3	3	3	3	3	3	3	3	3	3
337	15	6	1	6	7	1	7	6	1	1	7	1	7	2	1	3	1	1	2	3	3	1	1	1	1	1	4	1	1	3	3	5	1	1	1	1	1	1	1	1	1	1	1	1	4	1	1	1	1
338	15	6	1	1	6	1	1	6	1	1	6	1	1	1	1	1	1	1	1	1	1	1	1	1	1	1	1	1	1	1	1	1	1	1	1	1	1	1	1	1	1	1	1	1	1	1	1	1	1
339	14	3	2	2	6	7	2	6	2	6	6	2	2	1	1	1	1	1	1	1	1	1	1	1	1	1	1	1	1	1	1	1	1	1	1	1	1	1	1	1	1	1	1	1	1	1	1	1	1
340	14	7	2	2	6	2	2	7	1	2	7	1	3	2	1	2	1	1	1	1	1	1	1	1	2	3	1	1	1	1	1	1	1	1	1	1	1	1	1	1	1	1	1	1	1	1	1	1	1
341	15	2	2	2	4	2	3	5	2	2	4	2	2	1	2	1	1	1	1	1	1	1	1	1	1	1	1	1	3	3	3	3	2	2	2	2	2	1	1	1	1	1	1	1	1	1	2	3	2
342	15	3	5	4	5	4	4	5	4	4	4	3	5	1	1	1	1	1	1	1	1	1	1	1	2	2	2	1	2	1	1	1	1	1	1	1	1	1	1	2	1	1	1	1	1	1	1	1	1
343	15	4	2	4	4	2	6	4	1	4	6	1	4	1	1	1	1	1	1	1	1	1	3	2	3	3	2	3	3	3	3	3	2	1	1	1	3	1	1	3	3	3	2	1	2	3	3	3	2
344	15	4	2	3	6	2	4	4	2	4	6	2	4	2	1	1	1	1	1	1	1	1	1	1	1	1	1	1	1	1	1	1	1	1	1	1	1	1	1	1	1	1	1	1	1	1	1	1	1
345	15	3	2	3	5	1	2	4	2	2	6	1	2	1	1	1	1	1	1	1	1	1	1	1	1	2	2	1	1	1	1	1	1	1	1	1	1	1	1	1	1	1	1	1	1	1	1	1	1
346	15	4	2	3	6	2	3	5	1	3	6	1	4	1	1	1	1	1	1	1	1	1	1	1	2	3	1	1	1	1	1	2	1	1	1	1	2	3	2	1	1	1	1	1	1	1	1	1	1
347	15	4	5	4	6	1	2	2	2	2	4	2	2	1	1	1	1	1	1	1	1	1	1	1	1	2	1	1	1	1	1	1	1	1	1	1	1	1	1	1	1	1	1	1	1	1	1	1	1
348	15	3	4	4	4	3	4	3	3	4	3	3	3	2	1	1	1	1	1	1	1	1	3	3	1	3	1	1	1	1	1	1	1	1	1	1	1	1	1	1	1	1	1	1	1	1	1	1	1
349	16	4	1	4	6	1	4	5	1	3	6	1	4	1	1	1	1	1	1	1	2	1	3	2	3	2	2	3	2	2	2	2	2	1	1	1	1	1	1	2	1	3	1	1	1	1	1	2	2
350	15	4	2	4	3	4	4	4	1	4	4	4	5	2	1	1	1	1	2	2	1	1	1	3	3	5	5	1	3	2	3	1	3	2	2	2	2	2	2	4	2	2	2	2	3	2	2	2	2
351	15	6	1	1	7	1	1	7	1	1	7	1	1	1	1	1	1	1	1	1	1	1	1	1	1	1	1	1	1	1	1	1	1	1	1	1	1	1	1	1	1	1	1	1	1	1	1	1	1
352	15	6	2	2	6	2	2	6	2	2	6	2	2	1	1	1	1	1	1	1	1	1	1	1	1	1	1	1	1	1	1	1	1	1	1	1	1	1	1	1	1	1	1	1	1	1	1	1	1
353	16	4	2	2	5	2	3	5	2	3	4	2	2	1	1	1	1	1	1	1	1	1	1	1	1	1	1	1	1	1	1	1	1	1	1	1	1	1	1	1	1	1	1	1	1	1	1	1	1
354	15	6	2	4	6	2	5	6	5	5	6	2	2	1	1	1	1	1	2	2	1	1	1	1	1	3	1	2	1	1	3	2	1	1	1	1	1	1	2	1	1	1	1	3	3	1	1	1	1
355	15	6	3	5	6	2	2	5	3	3	6	3	3	3	3	3	3	3	3	3	3	1	3	3	3	3	3	3	3	3	3	3	3	3	3	3	3	3	3	3	3	3	3	3	3	3	3	3	3
356	15	6	1	7	7	1	1	7	1	1	7	1	1	1	1	1	1	1	1	1	1	1	1	1	1	1	1	1	1	1	1	1	1	1	1	1	2	1	1	1	1	1	1	1	1	1	1	1	1
357	15	6	2	2	6	2	6	6	2	2	7	2	6	1	1	1	1	1	1	1	1	1	1	1	1	1	1	1	1	1	1	1	1	1	1	1	1	1	1	1	1	1	1	1	1	1	1	1	1
358	14	6	1	2	6	1	2	5	2	2	5	2	2	2	2	1	1	1	1	1	1	1	1	1	1	1	1	1	1	1	1	1	1	1	1	1	1	1	1	1	1	1	1	1	1	1	1	1	1
359	15	5	1	3	6	1	3	5	1	3	6	1	3	1	1	2	1	1	2	1	1	2	3	4	1	1	1	1	1	1	1	1	3	3	3	3	3	3	3	3	3	3	3	3	1	3	1	1	1
360	16	3	2	2	5	2	2	5	2	4	4	3	4	1	1	1	1	1	1	1	1	1	1	1	1	3	3	1	1	1	1	1	1	1	1	1	1	1	1	3	1	1	1	1	3	1	1	1	1
361	15	5	1	1	5	1	1	6	1	1	5	1	2	1	2	2	1	1	1	1	1	1	1	1	1	3	1	1	3	3	3	1	2	1	1	1	1	1	2	1	1	1	1	1	2	1	1	1	1
362	14	7	1	1	7	1	7	7	1	1	7	1	1	1	1	1	1	1	1	1	1	1	1	1	1	1	1	1	2	1	1	1	1	1	1	1	1	1	1	1	1	1	1	1	1	1	1	1	1
363	14	4	2	2	4	3	4	4	2	4	4	2	4	1	1	1	1	1	1	1	1	1	3	2	2	3	3	3	2	1	1	1	1	1	3	3	2	2	3	3	1	1	1	1	2	1	2	2	1
364	15	3	4	4	3	4	7	4	3	6	4	4	6	1	1	2	1	1	2	1	1	1	4	4	3	5	4	5	5	5	4	3	4	4	4	4	2	3	2	4	3	3	3	3	5	3	3	4	3
365	15	5	2	2	7	2	2	7	2	2	6	2	2	1	1	1	1	1	1	1	1	1	1	1	1	2	1	1	1	1	1	1	1	1	1	1	1	1	1	1	1	1	1	1	1	1	1	1	1
366	14	4	1	4	6	1	5	3	1	5	6	2	6	1	1	2	1	1	1	1	1	1	1	1	1	3	2	1	2	2	1	1	1	1	1	1	3	1	1	2	1	1	1	1	2	1	1	1	1
367	15	7	1	1	7	1	1	7	1	1	7	1	1	1	1	1	1	1	1	1	1	1	1	1	1	1	1	1	1	1	1	1	1	1	1	1	1	1	1	1	1	1	1	1	1	1	1	1	1
368	15	5	5	5	5	5	5	5	5	5	5	5	5	1	1	1	1	1	1	1	1	1	1	1	1	1	1	1	1	1	1	1	1	1	1	1	1	1	1	1	1	1	1	1	1	1	1	1	1
369	15	7	1	1	7	1	1	6	1	1	7	1	6	1	1	1	1	1	1	1	1	1	1	1	1	1	1	1	1	1	1	1	1	1	1	1	1	1	1	1	1	1	1	1	1	1	1	1	1
370	14	6	1	1	7	1	1	4	1	1	6	1	1	1	1	1	1	1	1	1	1	1	1	1	1	2	1	1	1	1	1	1	1	1	1	1	1	1	1	1	1	1	1	1	1	1	1	1	1
371	14	4	2	2	6	2	2	6	2	2	5	2	6	1	1	1	1	1	1	1	1	1	1	1	1	1	1	1	1	1	1	1	1	1	1	1	1	1	1	1	1	1	1	1	1	1	1	1	1
372	15	4	1	1	4	1	4	4	1	1	4	1	1	2	1	1	1	1	2	2	1	1	1	1	4	3	3	1	3	3	3	1	3	3	1	1	1	1	1	1	1	1	3	1	3	1	1	1	1
373	14	4	4	3	4	3	4	4	3	4	3	3	4	4	1	1	1	1	1	1	1	1	1	2	4	4	4	2	1	3	3	1	3	4	3	3	3	3	3	3	3	3	3	3	3	3	3	3	3
374	15	2	1	5	7	1	3	6	2	2	7	1	5	2	2	1	2	3	1	1	1	1	1	1	1	1	1	1	1	2	1	1	1	1	1	1	1	1	1	1	1	1	1	1	1	1	1	1	1
375	14	4	4	5	6	2	6	6	3	6	7	1	6	1	1	1	1	2	1	2	1	1	2	2	4	4	2	2	2	2	2	2	2	2	2	2	1	2	4	4	2	2	2	2	2	2	2	2	2
376	15	6	1	1	6	1	1	6	1	1	6	1	1	1	1	1	1	1	1	1	1	1	1	1	1	1	1	1	1	1	1	1	1	1	1	1	1	1	1	1	1	1	1	1	1	1	1	1	1
377	15	7	1	1	7	1	5	6	1	1	7	1	2	1	1	1	1	1	1	1	1	1	1	1	1	1	1	1	1	1	1	1	1	1	1	1	1	1	1	1	1	1	1	1	1	1	1	1	1
378	15	4	1	1	6	2	2	6	1	4	6	2	2	1	1	1	1	1	1	1	1	1	1	1	1	1	1	1	1	1	1	1	1	1	1	1	1	1	1	1	1	1	1	1	1	1	1	1	1
379	17	4	1	1	4	1	1	4	1	1	4	1	1	2	1	1	1	1	1	1	1	1	1	2	2	1	3	3	3	3	1	1	3	3	3	3	3	2	1	1	1	2	2	1	3	1	2	3	3
380	15	4	2	3	4	2	2	4	2	4	4	2	2	1	2	2	1	2	1	2	2	1	3	3	3	3	2	2	2	3	3	3	3	3	3	3	3	1	3	3	3	3	3	3	3	3	3	3	3
381	15	4	2	3	3	2	3	3	2	6	3	2	3	1	2	1	1	2	1	1	1	1	2	3	3	3	3	1	3	2	3	1	2	1	3	3	2	1	3	2	2	2	2	1	3	3	2	2	2
382	15	5	1	1	7	1	1	7	1	1	7	1	1	1	1	1	1	1	1	1	1	1	1	1	1	1	1	1	1	1	1	1	1	1	1	1	1	1	1	1	1	1	1	1	1	1	1	1	1
383	16	3	2	2	4	2	2	4	2	2	3	2	2	1	1	1	1	1	1	1	1	1	1	1	1	2	2	2	1	2	2	2	2	2	2	2	2	2	2	2	2	2	2	2	1	2	2	2	2
384	14	6	2	3	4	2	5	4	2	4	4	3	5	1	1	1	1	1	1	1	1	1	1	1	1	1	1	1	1	1	1	1	1	1	1	1	1	1	1	1	1	1	1	1	1	1	1	1	1
385	15	3	2	2	4	2	4	4	3	4	4	3	4	2	1	2	2	1	1	1	1	1	1	1	1	3	3	1	2	2	2	2	1	1	1	1	1	1	1	2	2	2	1	1	2	1	1	1	1
386	15	7	1	6	6	5	7	7	1	7	7	7	7	1	2	1	2	1	1	2	1	1	1	1	1	5	1	1	3	3	3	4	4	2	3	5	1	1	1	5	1	1	3	1	5	4	4	1	3
387	16	7	1	7	7	1	7	7	1	1	7	1	7	1	1	1	1	1	1	1	1	1	1	1	1	1	1	1	1	1	1	1	1	1	1	1	1	1	1	1	1	1	1	1	1	1	1	1	1
388	14	7	2	5	5	2	5	5	2	5	6	2	5	1	1	1	1	1	1	1	1	1	2	2	3	3	2	2	2	1	1	1	1	1	3	2	1	1	1	3	1	1	1	1	2	1	1	1	1
389	15	3	3	4	3	3	4	3	2	2	3	1	4	2	1	1	1	1	1	2	1	1	2	2	3	3	2	2	4	4	4	3	5	4	3	3	3	2	2	3	2	2	4	2	3	3	3	3	3
390	15	3	3	3	4	1	3	3	1	3	3	1	3	1	1	1	1	1	2	1	1	1	2	1	2	2	2	2	2	3	3	3	2	1	3	2	1	1	1	1	1	2	3	3	2	2	2	2	2
391	15	5	3	2	6	2	3	4	2	3	6	2	3	1	1	1	2	1	1	1	1	1	1	1	1	3	3	1	2	1	1	1	1	1	2	2	2	1	1	1	1	1	1	1	2	1	1	1	1
392	16	5	2	2	6	2	2	6	2	2	6	2	2	1	1	1	1	1	1	1	1	1	1	1	1	1	1	1	2	2	1	1	1	1	1	1	1	1	1	1	1	1	1	1	1	1	1	1	1
393	15	4	4	3	4	2	5	5	2	5	4	2	5	3	2	2	1	2	1	2	1	1	3	3	3	3	2	3	3	3	3	3	3	2	2	2	2	1	2	3	2	2	2	2	3	2	2	3	3
394	14	4	4	3	4	3	6	6	2	4	4	3	6	1	2	1	1	1	1	1	1	1	2	2	2	3	2	2	3	2	2	2	2	2	2	2	2	2	3	3	2	2	1	1	3	2	1	1	2
395	14	4	1	4	5	1	4	5	1	4	6	3	4	4	1	1	1	1	2	1	1	1	3	3	3	1	1	1	1	1	1	1	1	1	1	1	1	1	1	1	1	1	1	1	1	1	1	1	1
396	15	6	2	2	6	2	2	6	2	2	6	2	2	1	1	1	1	1	1	2	1	1	1	1	1	1	1	1	1	1	1	1	1	1	1	1	1	1	1	1	1	1	1	1	1	1	1	1	1
397	15	6	3	4	4	3	4	3	3	4	4	3	6	1	1	1	1	1	1	1	1	1	1	1	3	2	2	1	2	1	1	1	1	1	1	2	1	1	1	1	1	1	1	1	1	1	1	2	1
398	15	6	2	3	6	2	5	4	2	4	6	1	5	2	2	2	2	1	1	2	1	1	2	2	2	3	2	3	2	3	3	2	2	2	3	2	3	2	1	3	3	2	3	1	3	2	2	2	2
399	15	3	3	3	4	1	1	3	1	1	3	1	3	1	1	1	1	1	1	1	1	1	1	1	1	1	1	1	3	1	1	1	1	1	1	1	1	1	1	1	1	1	1	1	1	1	1	1	1
400	15	2	4	7	3	4	7	3	5	7	3	7	7	3	2	1	3	2	4	3	1	2	4	4	4	5	4	3	3	3	4	1	3	3	3	3	3	3	3	4	4	4	4	4	4	4	2	3	3
401	15	6	2	2	7	1	1	7	1	1	7	1	1	2	2	1	1	1	2	4	3	1	2	2	4	3	3	3	2	2	2	2	2	2	1	2	2	2	2	2	2	4	2	2	4	2	2	2	2
402	15	5	2	3	4	2	1	2	2	2	5	2	3	1	1	1	1	1	1	1	1	1	1	1	1	3	3	1	2	2	2	1	2	1	2	2	3	1	1	2	2	2	1	1	2	1	1	2	2
403	15	5	3	4	5	2	4	5	2	5	5	2	5	2	2	2	2	1	1	2	2	1	2	2	3	2	2	2	2	2	2	2	3	2	3	3	2	2	2	2	2	2	2	2	4	2	2	2	2
404	15	4	1	1	6	1	3	6	1	1	6	1	5	1	1	1	3	3	2	1	1	1	1	1	1	1	1	1	1	1	1	1	1	1	1	1	1	1	1	1	1	1	1	1	1	1	1	1	1
405	15	1	4	3	4	5	5	3	5	5	2	3	5	2	2	2	1	2	2	1	1	2	3	3	2	2	3	2	2	1	1	1	1	2	1	3	3	1	1	2	1	2	1	3	1	1	2	1	1
406	15	6	1	1	7	1	1	7	1	1	7	1	6	1	1	1	1	1	1	1	1	1	1	1	1	1	1	1	1	1	1	1	1	1	1	1	1	1	1	1	1	1	1	1	1	1	1	1	1
407	15	6	1	5	6	2	4	5	1	5	6	1	6	2	1	1	1	1	1	1	1	1	3	1	1	3	1	3	1	1	1	1	1	1	1	1	1	1	1	1	1	1	1	1	1	1	1	1	1
408	15	2	2	2	4	2	6	2	2	6	6	2	6	3	2	1	2	1	2	2	1	2	4	2	4	2	2	4	1	3	3	3	3	3	1	1	1	1	3	3	1	1	1	3	3	1	3	1	1
409	14	7	1	1	7	1	1	6	1	1	7	1	1	1	1	1	1	1	1	1	1	1	1	1	1	1	1	1	1	1	1	1	1	1	1	1	1	1	1	1	1	1	1	1	1	1	1	1	1
410	15	4	3	5	4	3	7	4	3	7	4	3	7	1	1	1	1	1	1	1	1	1	1	3	3	4	4	4	3	2	2	2	2	3	3	3	3	2	2	3	2	2	2	2	2	2	2	2	2
411	15	7	7	7	7	1	5	7	2	1	7	1	1	1	2	1	2	1	1	1	1	1	1	1	1	1	1	1	1	1	1	1	1	1	1	1	1	1	1	1	1	1	1	1	1	1	1	1	1
412	15	4	3	3	5	1	3	4	1	1	5	1	1	1	1	1	1	1	1	1	1	1	1	1	1	1	1	1	1	1	1	1	1	1	1	1	1	1	1	1	1	1	1	1	1	1	1	1	1
413	15	6	2	3	5	2	5	6	1	3	6	3	5	1	2	2	1	1	1	1	1	1	1	1	1	3	1	2	2	3	3	1	2	3	2	3	1	2	3	3	3	3	2	2	2	2	3	1	2
414	14	6	1	2	4	2	2	6	2	2	6	2	2	1	1	4	1	1	1	2	1	2	1	1	1	5	1	1	1	5	1	1	1	1	1	1	1	1	1	5	1	1	1	1	1	1	1	1	1
415	15	6	1	3	6	1	4	6	1	1	6	1	5	2	2	1	1	2	1	3	1	1	1	1	3	3	1	1	1	1	1	1	1	1	1	1	1	1	1	3	1	1	1	1	3	1	1	1	1
416	15	4	2	2	6	2	2	5	1	2	5	1	2	1	1	1	1	1	1	1	1	1	2	1	1	1	1	1	1	1	1	1	1	1	1	1	1	1	1	1	1	1	1	1	1	1	1	1	1
417	15	6	2	2	7	1	2	6	1	2	6	2	4	1	1	1	1	1	1	1	1	1	1	1	1	1	1	1	1	1	1	1	1	1	1	1	1	1	1	1	1	1	1	1	1	1	1	1	1
418	15	5	3	5	4	3	6	4	2	5	5	3	6	4	4	2	2	3	2	1	2	1	3	3	2	3	3	3	3	2	2	2	3	2	2	2	3	2	3	3	2	3	2	1	2	3	2	3	2
419	15	6	2	3	6	2	3	6	2	2	6	2	2	1	1	1	1	1	1	1	1	1	1	1	5	1	3	1	1	1	1	1	1	1	1	1	1	1	1	1	1	2	3	1	1	2	2	2	1
420	15	5	4	5	5	4	4	5	2	2	5	2	2	1	1	1	1	1	1	1	1	1	1	1	1	1	1	1	1	1	1	1	1	1	1	1	1	1	1	1	1	1	1	1	1	1	1	1	1
421	16	5	4	3	4	4	5	4	5	4	4	4	4	2	2	3	2	2	4	2	1	3	1	1	2	3	3	1	5	3	5	2	1	1	5	5	5	3	1	5	5	5	5	1	5	1	3	1	1
422	16	4	4	6	2	3	6	3	5	6	2	6	6	2	2	3	2	4	2	3	2	1	3	3	4	4	4	5	4	4	4	5	4	4	5	5	5	5	3	3	3	4	3	5	3	4	4	4	4
423	16	7	1	1	7	1	1	7	1	3	7	1	4	1	1	1	1	1	1	1	1	1	1	1	1	1	1	1	1	1	1	1	1	1	1	1	1	1	1	1	1	1	1	1	1	1	1	1	1
424	17	4	1	3	6	1	1	6	1	1	7	1	3	1	1	1	1	1	1	1	1	1	3	1	1	3	3	2	2	2	2	2	3	1	2	2	1	2	1	2	2	1	1	1	2	1	2	1	1
425	16	4	1	4	7	1	3	7	1	1	7	4	1	2	1	2	2	1	2	1	2	1	2	3	3	3	2	5	5	4	2	2	3	3	2	2	1	1	1	1	1	1	1	2	2	2	2	2	2
426	17	4	1	3	6	1	3	5	1	1	1	1	3	1	1	2	1	1	1	3	1	1	3	3	2	3	3	2	3	3	2	2	2	1	1	1	1	1	1	2	1	1	1	1	1	2	1	1	1
427	16	4	1	1	4	1	1	4	1	1	4	1	3	1	1	1	1	1	2	2	2	2	3	3	3	3	3	2	2	3	3	3	3	3	3	2	3	2	2	2	2	2	2	3	2	2	2	2	2
428	16	4	3	6	5	4	5	6	3	5	4	3	5	2	2	1	2	2	2	1	2	2	3	4	2	2	3	3	2	2	2	2	3	3	4	4	4	2	2	2	2	2	2	4	4	3	3	3	2
429	16	3	4	5	4	5	5	3	5	5	3	6	5	2	3	3	2	2	2	2	1	1	5	3	3	4	2	4	3	2	3	3	2	1	4	4	1	1	5	5	5	5	3	5	5	5	3	2	3
430	17	3	3	3	3	3	3	3	3	4	3	3	4	1	2	3	2	2	2	2	2	1	3	1	3	3	3	3	3	3	3	1	3	1	3	1	3	1	3	3	3	3	3	3	3	1	3	1	3
431	16	6	2	3	5	2	2	5	2	3	6	2	4	1	1	1	1	1	1	1	1	1	2	2	1	2	2	2	2	2	2	2	2	2	2	2	2	2	2	2	2	2	2	2	2	2	2	2	2
432	16	4	1	3	4	3	3	5	4	2	4	4	3	2	2	1	2	1	2	1	2	1	3	1	3	3	1	2	4	2	2	1	1	3	3	3	1	1	2	3	3	3	3	1	3	3	3	1	3
433	16	6	2	7	7	1	7	5	1	6	5	6	7	3	3	4	3	2	2	3	3	1	4	3	3	5	5	4	5	5	5	4	4	2	3	5	3	1	1	4	2	3	3	5	5	4	4	3	4
434	16	6	2	5	5	2	5	5	3	3	5	3	3	2	2	2	2	2	2	1	1	1	3	3	3	4	4	3	3	3	3	1	3	3	3	2	2	2	2	3	3	2	2	3	3	2	2	2	3
435	16	4	1	4	5	4	6	4	4	6	5	3	5	2	2	2	2	2	2	2	1	1	3	3	3	5	4	4	4	4	4	4	4	4	4	4	4	4	4	5	4	3	3	3	3	3	3	3	3
436	16	3	3	3	3	3	4	4	3	3	3	2	4	2	2	2	1	1	1	2	1	1	3	2	2	3	3	2	3	3	2	2	3	2	2	3	3	2	3	3	2	3	2	2	3	2	2	1	2
437	16	7	2	2	7	1	7	7	1	1	7	2	2	2	2	3	2	1	1	1	1	1	1	1	1	1	1	1	2	1	5	1	3	4	5	5	5	1	1	3	1	1	1	1	2	1	1	1	1
438	15	7	1	1	7	1	1	7	1	1	7	1	4	1	1	1	1	1	1	1	1	1	1	1	1	1	1	1	1	1	1	1	1	1	1	1	1	1	1	1	1	1	1	1	1	1	1	1	1
439	16	4	4	4	4	4	7	7	7	7	4	7	7	1	1	3	2	2	2	2	3	1	3	2	5	5	5	1	5	5	5	1	1	1	5	5	1	3	1	5	1	5	3	5	5	5	5	3	1
440	16	5	3	3	6	3	4	5	2	5	5	5	5	2	2	2	2	2	3	2	3	1	3	3	3	4	2	2	3	3	3	4	3	2	3	3	2	2	3	3	3	3	3	3	3	3	3	3	3
441	15	3	3	5	4	4	6	4	3	4	4	3	5	2	2	2	2	1	1	3	1	1	3	2	3	2	4	2	5	3	3	2	4	2	3	2	1	2	1	3	3	2	3	2	2	3	3	3	4
442	16	3	3	5	5	4	5	3	5	5	3	5	5	4	4	3	3	1	1	1	4	1	2	2	3	5	5	4	4	4	4	4	2	2	4	4	2	1	3	4	3	4	4	4	4	4	4	4	4
443	16	6	1	2	6	2	4	5	2	2	4	2	4	2	2	2	2	2	2	1	1	1	2	2	2	3	3	3	3	4	3	2	3	2	3	2	3	2	2	3	3	3	3	3	3	3	3	3	3
444	16	5	3	3	5	3	3	5	3	3	5	3	3	1	1	1	1	1	1	1	1	1	1	1	1	1	1	1	1	1	1	1	1	1	1	1	1	1	1	1	1	1	1	1	1	1	1	1	1
445	16	4	6	7	4	4	7	1	1	6	4	4	6	3	3	3	3	1	3	1	1	1	3	3	3	2	2	2	3	3	3	3	3	2	2	2	2	3	3	2	3	2	2	2	2	2	2	2	2
446	17	3	3	3	4	2	3	3	2	2	4	3	2	1	2	1	2	1	2	3	3	1	5	2	2	3	1	4	3	2	2	2	1	2	2	2	1	2	3	2	1	1	2	1	2	3	3	2	2
447	16	5	3	3	5	3	5	5	3	5	5	4	4	1	1	2	1	1	1	1	1	1	3	3	2	2	3	2	2	3	3	1	2	1	2	2	2	2	2	2	2	2	1	2	3	3	2	1	2
448	15	5	5	4	3	5	5	3	5	5	3	5	5	2	2	2	2	2	4	1	1	2	4	4	4	4	4	4	3	3	3	2	4	3	4	4	4	3	4	3	3	3	3	3	4	3	3	3	3
449	16	1	2	4	1	5	6	2	6	7	2	4	6	2	2	2	4	4	4	4	3	1	5	5	5	5	5	5	5	4	4	4	4	3	3	3	3	3	3	5	4	4	3	4	4	4	4	4	4
450	16	3	6	6	4	3	6	3	5	5	3	4	4	2	1	3	1	2	1	2	1	1	3	3	3	3	4	3	5	4	4	4	4	4	4	4	4	4	4	3	4	3	3	2	5	4	3	4	4
451	16	3	2	5	4	2	4	3	2	4	4	2	5	2	1	3	2	1	1	4	1	1	5	4	2	5	3	2	3	2	3	5	2	4	2	2	3	2	2	4	3	3	2	5	3	3	2	3	2
452	16	2	5	2	5	5	5	2	5	5	2	5	5	1	2	2	2	1	3	1	1	2	1	2	2	3	1	1	2	1	1	1	1	1	1	1	1	1	3	3	1	1	1	3	1	1	1	1	1
453	16	1	2	4	1	5	4	1	3	2	2	2	3	2	2	1	2	1	4	3	3	2	5	4	3	2	3	3	4	5	3	3	5	3	5	5	4	2	2	2	2	4	3	1	2	3	4	2	2
454	16	5	2	1	7	1	1	7	1	1	7	1	1	2	3	3	3	2	1	2	1	2	1	1	3	3	3	3	3	3	3	3	3	1	3	1	1	1	3	3	3	1	1	3	3	3	3	1	3
455	16	5	2	2	5	2	2	5	2	2	6	2	3	2	1	3	2	1	1	2	1	1	4	2	2	3	3	2	3	2	3	1	4	1	1	1	1	1	1	3	1	3	2	4	1	1	1	1	2
456	16	6	1	1	6	2	2	6	1	2	6	1	2	1	1	1	1	1	1	1	1	1	1	1	1	3	4	1	1	1	1	1	1	1	1	3	1	2	1	3	1	1	3	1	3	3	1	1	1
457	16	1	2	3	2	3	5	4	3	5	3	3	5	2	3	3	3	3	3	1	2	1	4	4	4	5	4	3	3	4	3	3	3	3	5	5	5	3	4	4	3	3	4	4	5	4	4	3	4
458	16	4	5	6	5	3	5	3	4	4	3	3	5	2	2	4	2	3	3	2	1	2	3	3	3	4	3	4	3	3	3	3	4	4	4	3	3	2	4	3	3	2	2	4	3	3	3	3	3
459	16	5	3	2	6	3	4	3	2	3	4	3	4	2	2	4	2	1	2	2	1	1	3	3	2	3	2	4	1	1	3	2	3	1	3	4	1	1	4	1	1	3	1	3	3	1	1	2	2
460	16	4	5	5	4	3	5	4	2	5	4	2	4	3	2	4	3	2	1	4	2	2	5	4	2	5	4	5	4	4	4	3	4	1	3	4	2	4	4	4	4	5	2	4	5	4	4	4	4
461	17	3	4	4	3	4	4	3	4	4	3	4	4	2	2	2	2	2	3	4	1	1	2	3	2	2	2	3	3	2	3	4	3	3	3	3	3	2	3	2	2	3	3	3	2	2	3	2	3
462	16	3	5	6	3	6	6	2	5	4	2	4	4	2	2	2	2	1	2	1	1	2	3	3	3	3	2	3	3	3	3	1	3	1	1	1	1	1	3	2	1	3	1	3	2	1	1	3	1
463	16	7	1	1	7	1	1	7	1	1	7	1	1	1	1	1	1	1	1	1	1	1	5	5	3	5	3	5	2	1	3	2	2	1	4	3	1	1	4	4	1	5	1	3	5	1	1	3	2
464	16	5	3	2	6	2	6	4	3	5	6	2	6	1	2	3	2	1	1	3	1	1	2	3	1	1	1	3	2	2	2	1	1	1	3	3	1	1	1	1	1	3	1	3	1	1	1	1	1
465	17	7	1	1	7	1	1	7	1	1	7	1	7	2	2	2	2	1	1	2	1	1	3	3	5	5	5	5	5	5	5	5	5	5	5	5	5	5	5	5	5	5	5	5	5	5	5	5	5
466	16	1	1	1	3	1	1	1	1	1	1	1	1	1	1	1	1	1	1	1	1	1	3	3	3	3	3	5	4	3	3	3	3	2	3	3	1	3	3	3	3	3	3	3	3	3	3	3	3
467	16	7	7	7	7	7	7	7	7	7	7	7	7	4	4	4	4	4	4	4	4	4	5	5	5	5	5	5	5	5	5	5	5	5	5	5	5	5	5	5	5	5	5	5	5	5	5	5	5
468	17	4	1	1	7	1	1	4	1	1	7	1	2	1	1	2	2	1	1	1	1	1	3	1	1	3	2	2	2	2	2	1	1	1	1	1	1	1	1	1	1	1	1	1	1	1	1	1	1
469	16	4	2	2	5	2	6	6	2	5	6	2	6	1	2	2	2	1	1	2	1	1	3	3	3	3	2	3	2	2	3	2	2	2	3	3	2	2	2	3	1	1	1	3	3	2	3	2	2
470	16	6	2	3	4	3	5	4	2	5	5	3	4	2	2	1	2	2	2	1	1	1	3	3	3	4	4	4	3	3	2	3	2	2	4	3	2	1	5	4	2	3	2	2	3	3	3	1	2
471	16	4	4	4	4	4	4	4	4	4	4	4	4	2	3	4	2	2	3	1	1	3	5	5	5	5	5	5	5	5	5	5	5	5	5	5	5	5	5	5	5	5	2	4	3	3	3	3	3
472	16	1	3	4	5	1	2	3	1	1	5	1	4	2	2	1	1	2	3	1	1	1	5	1	5	2	5	5	5	1	1	1	3	1	1	1	5	1	4	5	1	5	4	1	1	1	5	1	5
473	16	7	1	1	7	1	1	6	2	3	6	1	3	2	1	1	2	1	1	2	1	1	3	2	2	3	1	2	3	2	2	2	1	1	2	1	1	1	1	2	1	2	1	2	1	2	1	2	1
474	16	3	2	4	4	2	4	3	2	4	4	2	4	3	3	3	3	2	3	2	1	1	2	2	3	4	4	2	3	2	3	2	3	3	3	3	3	2	2	3	2	3	2	2	2	3	2	3	2
475	16	4	2	3	5	3	4	3	3	4	4	2	4	1	1	1	2	1	1	1	1	1	1	1	1	1	1	1	1	1	1	1	1	1	1	1	1	1	1	1	1	1	1	1	1	1	1	1	1
476	16	5	1	4	4	1	4	5	3	3	6	1	4	2	2	3	3	3	3	1	3	1	5	5	5	5	2	5	5	5	5	5	5	5	5	5	3	5	5	5	5	5	5	5	5	5	5	5	5
477	16	7	1	1	7	1	4	7	1	1	7	1	4	1	1	1	1	1	1	1	1	1	1	1	1	1	1	1	3	1	3	3	1	1	1	1	1	1	1	1	1	1	1	1	1	1	1	1	1
478	16	3	2	4	5	2	4	3	2	4	4	2	4	1	1	1	1	1	1	1	1	1	2	2	2	2	2	2	2	2	2	2	3	2	2	2	2	2	2	2	2	2	2	3	2	2	3	2	2
479	16	5	2	3	6	2	5	2	2	3	6	2	5	2	1	2	1	1	2	2	1	1	3	3	3	2	2	2	2	1	2	3	4	3	2	3	2	2	2	2	2	3	3	3	3	3	3	3	3
480	16	4	3	3	4	3	2	5	3	2	4	2	3	1	1	1	1	1	1	1	1	1	2	1	1	1	1	1	1	1	1	1	1	1	1	1	1	1	1	1	1	1	1	1	1	1	1	1	1
481	16	4	4	4	4	4	4	4	4	4	4	4	4	2	2	2	2	2	2	2	2	2	2	2	2	3	3	2	4	3	3	4	3	2	4	4	2	3	3	3	3	3	3	3	5	2	2	3	3
482	15	1	6	6	1	6	6	1	6	6	1	4	6	4	2	1	2	4	4	3	1	2	3	3	4	2	5	4	5	4	4	4	5	4	4	3	2	3	5	4	3	3	4	3	3	3	3	4	4
483	16	7	1	4	7	1	4	4	1	1	7	1	4	1	1	1	1	1	1	1	1	1	3	1	1	1	1	1	1	1	1	1	1	1	1	1	1	1	1	1	1	1	1	1	1	1	1	1	1
484	15	2	6	6	2	4	6	2	4	4	2	6	6	3	3	3	4	1	4	2	4	3	5	5	4	4	4	3	4	4	4	2	3	3	3	5	2	2	3	3	3	3	3	3	3	3	3	3	3
485	15	5	3	3	6	2	5	5	2	5	5	2	5	1	1	4	1	1	1	1	1	1	4	2	1	4	2	3	3	2	3	2	2	2	2	2	2	2	2	4	2	4	2	4	2	2	2	2	2
486	16	4	1	5	7	1	3	7	1	4	7	1	4	1	1	2	2	1	1	2	2	1	3	2	2	4	2	2	4	3	3	3	3	1	3	2	1	1	1	3	3	1	1	2	3	1	1	1	3
487	16	4	2	3	6	2	2	6	2	5	6	4	4	3	2	3	2	2	2	4	2	1	3	3	3	3	4	4	2	3	3	3	3	4	4	3	3	1	1	3	1	3	3	3	2	2	3	3	2
488	15	7	1	2	7	1	2	7	1	2	7	1	2	1	1	1	1	1	3	1	1	1	1	1	4	2	2	1	1	1	1	1	1	1	1	1	1	1	1	2	1	1	1	1	1	1	1	1	1
489	17	5	1	2	7	2	4	4	1	4	4	4	4	1	2	2	2	1	1	2	2	1	3	2	2	3	2	2	2	2	2	2	2	2	2	2	2	2	2	2	2	2	2	2	3	2	2	2	2
490	17	4	4	4	4	4	4	4	4	4	4	3	3	2	1	2	2	1	1	1	2	1	4	3	3	3	3	3	4	4	3	3	3	1	2	1	1	1	3	5	1	5	4	4	5	4	4	4	3
491	16	4	2	3	6	3	4	4	2	4	4	2	4	1	1	1	1	1	1	1	1	1	3	3	3	3	3	3	3	3	3	3	3	3	3	3	3	3	2	2	3	3	3	3	3	3	3	3	3
492	16	4	1	2	6	4	5	5	4	5	6	2	5	1	2	2	2	1	2	1	1	1	1	1	1	4	4	1	1	1	1	1	1	1	2	2	1	1	1	1	1	1	1	1	3	1	1	1	1
493	16	5	1	3	7	2	4	6	1	3	7	2	3	2	2	3	3	2	4	2	1	3	3	3	2	3	2	4	3	3	3	4	4	2	3	4	3	3	2	2	2	4	3	3	4	3	3	3	3
494	16	4	2	3	5	2	4	4	3	3	4	2	2	1	1	1	1	1	1	1	1	1	1	1	1	1	1	1	1	1	1	1	1	1	1	1	1	1	1	2	1	1	1	1	1	1	1	1	1
495	16	7	1	3	7	1	6	7	1	4	7	1	4	2	2	1	2	1	1	1	3	1	5	2	4	5	5	5	5	5	5	5	5	5	5	4	2	3	5	4	3	2	2	1	2	1	2	2	1
496	16	3	6	4	5	2	6	5	5	6	5	3	6	4	4	3	4	4	2	4	4	3	5	2	4	5	5	5	5	4	5	5	5	5	5	5	5	4	2	5	2	3	5	5	5	5	5	5	5
497	16	4	4	3	4	3	4	4	4	4	4	3	4	2	2	2	2	2	2	1	2	2	4	4	4	4	4	4	4	4	4	3	3	2	3	3	2	3	3	3	3	3	3	3	3	3	3	3	3
498	16	5	2	3	6	3	4	4	4	4	5	3	4	1	1	2	1	2	1	1	1	1	3	3	2	3	3	3	3	3	3	2	3	3	3	3	3	3	4	3	3	4	4	5	4	3	3	3	3
499	16	2	4	4	1	2	6	1	6	6	1	6	6	2	2	4	3	4	2	1	2	1	4	4	4	5	5	4	5	4	4	3	4	4	5	5	4	4	4	5	5	5	4	5	5	5	5	5	5
500	16	4	2	3	4	3	3	4	3	3	4	3	3	1	1	1	1	1	1	1	1	1	2	2	2	2	2	2	2	2	2	2	2	2	2	2	2	2	2	2	2	2	2	2	2	2	2	2	2
501	16	7	1	1	7	1	1	7	1	1	7	1	1	1	1	1	1	1	1	1	1	1	1	1	1	3	3	1	3	3	3	3	3	1	3	3	1	1	1	1	1	1	1	1	3	1	1	1	1
502	16	7	1	1	7	1	1	7	1	1	7	1	1	1	1	1	1	1	1	1	1	1	3	1	1	1	1	3	1	3	1	1	1	1	1	1	1	1	1	1	1	1	1	1	1	1	1	1	1
503	16	7	2	3	6	1	3	7	1	1	6	1	3	2	2	4	2	2	2	1	2	1	2	1	5	3	3	4	2	3	3	1	3	1	5	5	2	1	1	3	1	1	3	5	3	1	5	2	1
504	16	3	3	3	4	6	7	4	1	7	3	1	7	2	2	3	2	2	2	1	1	1	3	5	1	5	5	5	2	1	5	2	5	5	5	5	3	1	2	5	1	5	2	5	5	5	1	1	3
505	17	5	2	5	5	3	3	5	3	5	2	3	4	1	1	1	1	1	1	1	1	1	2	2	1	3	2	2	2	3	3	3	3	2	2	3	3	2	2	3	1	2	3	2	3	2	2	1	2
506	16	7	1	1	7	1	6	5	1	6	7	3	6	1	2	2	1	2	2	2	1	1	3	3	3	5	3	3	3	2	4	2	2	3	3	2	4	3	2	2	3	3	3	2	2	3	2	2	3
507	16	3	3	3	7	5	5	7	5	5	5	5	3	2	2	2	1	1	3	1	3	1	3	1	2	3	2	2	5	3	3	3	3	3	3	3	2	3	1	3	1	1	1	1	5	2	2	2	3
508	15	4	2	2	5	2	5	4	2	4	4	2	4	1	1	1	2	2	1	1	1	1	3	2	2	4	2	2	3	3	3	3	3	3	3	2	3	2	1	2	2	2	3	3	3	3	3	2	3
509	15	4	4	4	4	4	4	4	4	4	4	4	4	3	3	3	3	3	3	3	3	3	3	3	3	3	3	3	3	3	3	3	3	3	3	3	3	3	3	3	3	3	3	3	3	3	3	3	3
510	16	4	2	2	3	2	3	5	2	2	5	2	2	1	1	1	2	1	2	2	1	1	3	2	3	3	3	3	3	3	3	2	3	2	3	3	2	2	2	2	2	2	2	2	2	2	2	2	2
511	16	7	7	4	6	1	3	3	1	2	5	5	5	3	3	3	3	2	3	1	3	1	4	3	4	4	3	4	4	3	4	3	5	4	4	4	4	2	4	4	4	4	4	2	2	4	4	3	3
512	17	1	1	1	1	1	1	1	1	1	3	1	3	2	2	4	1	1	1	1	1	1	3	2	3	3	3	3	3	3	3	3	1	1	3	3	1	2	1	3	2	2	2	2	2	2	2	1	1
513	16	7	1	1	7	1	1	7	1	1	7	1	1	1	1	1	1	1	1	2	1	1	5	5	3	5	5	5	5	5	5	5	1	1	3	3	1	1	5	5	2	5	1	1	1	1	3	3	5
514	16	5	1	4	6	1	2	5	1	2	7	1	4	1	1	2	1	1	2	2	1	1	3	1	3	2	3	2	3	3	3	3	3	1	2	2	2	2	1	1	2	3	2	2	2	2	2	1	3
515	15	3	4	2	3	4	3	3	3	3	3	2	2	2	1	2	2	1	2	1	1	1	3	3	3	3	3	3	4	3	3	4	2	2	3	2	3	1	2	4	4	4	3	1	3	2	2	2	4
516	16	1	1	1	6	1	1	5	1	1	1	1	1	3	3	3	3	2	4	2	2	2	2	3	3	3	3	3	3	3	3	3	3	3	3	3	3	3	3	3	3	3	3	3	3	3	3	3	3
517	16	7	2	4	1	4	7	1	5	4	3	4	5	2	2	2	2	3	2	2	2	3	4	3	3	3	3	3	4	3	3	3	3	3	3	4	3	2	3	3	3	3	3	3	3	3	3	3	3
518	17	4	1	1	7	1	4	4	1	3	7	1	4	1	1	1	1	1	1	1	1	1	1	1	1	1	1	1	1	1	1	1	1	1	1	1	1	1	1	1	1	1	1	1	1	1	1	1	1
519	17	5	2	3	5	1	4	5	3	4	6	2	5	2	1	2	1	2	1	2	2	1	3	2	2	4	3	3	2	2	3	2	3	1	1	2	2	1	1	3	3	4	2	1	3	3	4	3	2
520	16	7	1	4	7	5	6	4	1	5	7	1	5	2	2	2	2	2	2	1	2	1	3	2	2	5	2	3	3	3	4	2	2	2	2	2	2	2	2	2	2	2	2	3	2	2	2	2	2
521	16	7	1	4	6	5	6	3	2	4	7	5	5	2	2	2	2	2	2	1	2	1	3	3	4	4	3	2	3	3	4	3	3	3	4	4	3	3	4	4	4	4	4	4	1	3	4	2	3
522	16	4	2	3	5	1	4	5	2	3	5	2	4	1	1	2	2	1	1	1	1	1	3	3	2	2	2	2	1	1	1	1	1	1	1	1	1	1	1	1	1	1	1	1	2	1	1	1	1
523	16	3	4	5	4	4	5	4	3	6	4	4	6	2	2	2	2	2	1	1	1	1	4	5	3	3	4	3	3	3	4	3	4	2	4	4	5	1	1	3	3	3	4	3	4	3	4	4	3
524	15	5	3	3	5	3	3	4	3	3	4	3	3	2	2	2	2	2	2	1	1	1	3	2	4	4	2	3	3	2	3	1	2	2	3	3	2	2	3	3	3	3	2	2	3	2	3	2	2
525	16	5	5	3	6	1	1	4	1	3	4	1	2	1	4	1	1	1	1	1	1	1	5	4	3	3	3	1	3	1	3	1	3	1	1	3	3	1	2	1	1	1	1	1	3	1	1	1	3
526	16	6	2	5	6	2	6	5	2	6	5	2	6	2	2	1	2	1	2	2	1	1	3	3	2	2	3	2	2	2	3	3	3	1	3	3	3	1	3	2	1	3	3	3	3	2	3	3	3
527	16	2	5	5	5	3	5	4	2	4	4	4	6	2	1	3	1	1	1	1	1	1	3	4	2	5	5	3	3	3	3	2	3	2	2	3	3	1	3	5	2	3	3	4	5	3	2	2	3
528	17	4	4	4	4	4	4	4	4	4	4	3	5	2	2	2	1	1	1	2	1	1	4	3	1	4	2	3	4	2	2	1	3	1	4	4	2	3	3	2	1	3	1	3	2	3	3	1	4
529	16	5	3	4	5	5	5	3	3	5	4	4	6	4	2	3	4	3	2	3	2	1	5	3	2	3	3	4	3	3	4	3	4	2	3	4	3	2	2	2	2	4	3	2	4	2	2	2	3
530	16	6	2	2	7	2	5	6	5	5	6	2	6	1	1	1	1	1	1	1	1	1	1	1	2	1	1	1	1	1	1	1	1	1	1	1	1	1	1	1	1	1	1	1	1	1	1	1	1
531	16	3	3	4	5	3	4	3	4	3	3	3	3	3	3	1	3	1	3	1	2	2	3	2	3	2	4	3	3	2	3	2	3	2	3	3	2	2	2	2	2	2	2	2	2	2	2	2	2
532	18	2	2	2	4	5	4	2	5	5	5	2	5	2	1	1	1	1	1	1	1	1	1	3	3	3	3	3	3	3	3	3	3	3	3	3	3	3	3	3	3	3	3	3	3	3	3	3	3
533	19	1	7	7	1	7	7	1	7	7	1	7	7	2	2	2	2	1	2	2	2	1	5	5	5	5	5	5	5	5	5	5	5	5	5	5	5	1	3	3	3	3	3	5	1	3	3	5	5
534	17	5	1	1	5	2	2	6	2	2	5	2	2	1	1	1	1	1	1	1	1	1	2	1	2	2	2	2	1	3	2	3	3	2	3	3	2	2	3	2	3	2	3	3	3	3	2	2	2
535	17	3	2	2	4	2	2	5	2	3	4	4	4	2	3	1	3	2	2	3	1	1	4	4	4	2	5	5	5	2	4	3	4	2	5	5	3	2	5	5	5	5	2	1	5	5	5	3	3
536	17	6	2	2	7	1	1	6	1	2	6	1	6	1	1	1	1	1	1	1	1	1	2	2	3	2	3	2	3	3	3	2	2	1	1	1	1	1	1	1	1	1	2	1	2	1	1	1	1
[truncated: 18 more columns]
